# Supplementary material for: Whole-body cellular mapping in mouse using standard IgG antibodies
Source: Nat Biotechnol. 2023 Jul 10;42(4):617–27. doi: 10.1038/s41587-023-01846-0 (PMC11021200; doi:10.1038/s41587-023-01846-0)
Supplement: Supplementary file 34 — Statistical source data. [file 41587_2023_1846_MOESM34_ESM.xlsx]

## Sheet: Supplementary Fig. 1b
Supplementary Fig. 1b
Distance	Intensity of Methylene blue
	CD1	CD2	CD4	CD5	CD6
0	12.0362	5.13424	11.811	9.99744	10.8819
1	11.0435	4.93915	12.2314	9.96244	10.0104
2	8.43683	5.99656	10.4639	8.30107	10.8637
3	7.21371	6.45559	7.88712	7.97876	10.3197
4	6.90551	5.82529	8.25028	8.61499	9.11851
5	7.76391	5.64903	10.0253	10.4444	7.73031
6	8.13015	6.4194	10.325	10.5247	8.4636
7	8.41496	5.9342	10.0223	13.7136	8.89308
8	6.79685	5.93509	9.85727	14.0727	7.22726
9	7.47714	6.44144	8.80507	13.1261	6.72396
10	7.27987	5.96286	8.23072	10.8863	7.011
11	6.13776	5.6618	8.49199	9.70171	7.51778
12	5.8683	5.51163	8.0066	9.95721	7.15763
13	6.36525	5.8023	7.46185	8.75997	6.66658
14	6.07563	6.30765	7.15661	10.8043	7.50869
15	6.01421	6.96995	6.98309	9.95648	7.88003
16	6.342	6.37277	7.39716	9.28188	7.04255
17	6.12892	6.42305	7.43047	10.4439	5.96467
18	5.59989	7.30371	7.61481	10.4178	5.73329
19	5.68347	6.30715	7.69485	10.7963	6.97486
20	5.82696	6.4155	7.71772	12.7231	7.41609
21	5.93592	6.97177	7.99635	12.4893	7.14199
22	5.4727	6.87584	7.74395	11.5859	7.30492
23	5.66393	6.67866	7.05726	10.2767	7.39393
24	5.75146	6.03245	6.52499	11.4899	6.94464
25	6.14198	5.64235	6.17864	10.6517	6.70848
26	6.0791	6.69294	5.97897	10.633	6.83158
27	5.4207	6.98106	5.7021	11.7186	6.64138
28	5.44093	6.84781	5.66219	10.2319	6.59822
29	5.57668	6.65335	6.21176	10.588	7.01498
30	5.49481	6.08367	6.9457	11.5723	7.27982
31	5.29297	6.2561	7.0321	9.5895	7.16384
32	5.23579	5.96346	6.57665	10.4721	6.79763
33	5.22024	5.73586	6.06013	13.4455	6.88933
34	5.12355	5.5272	6.15502	11.7793	7.3259
35	5.53968	5.88537	6.60384	10.0295	6.86431
36	5.83543	5.95903	7.36833	12.404	5.72226
37	5.69671	6.50401	7.70784	14.2346	4.84449
38	5.81524	5.97791	6.74901	10.2232	4.70155
39	5.58538	5.31964	6.34204	10.2627	4.65792
40	6.14243	5.42316	6.56211	11.9157	4.63465
41	6.26405	5.71883	6.98778	12.7706	4.67478
42	5.83488	5.27524	7.74048	12.5297	4.69292
43	5.69317	5.1316	7.60578	12.9805	4.6564
44	5.66476	5.22264	7.36458	12.2443	5.24764
45	5.99061	5.39336	7.14429	9.72925	5.50182
46	6.15052	5.26187	6.71695	9.02739	4.88811
47	5.56511	5.60527	6.69932	9.45644	4.94193
48	5.44467	5.72174	7.40225	8.15096	5.60466
49	5.3524	5.58312	7.22382	8.64499	5.83781
50	5.86125	5.50569	7.38498	12.9431	6.54009
51	5.78419	5.19394	6.1557	11.9778	6.79302
52	6.01182	5.58943	5.9896	12.1934	6.68445
53	5.72236	6.11584	6.40738	10.6511	6.56539
54	5.68224	6.47948	6.87139	10.8371	6.19467
55	5.24466	6.24827	6.72034	9.70943	6.19863
56	5.56663	6.18056	6.73673	9.57469	6.30708
57	5.43239	6.22503	6.46091	8.68112	5.96438
58	5.40523	6.5629	6.11389	10.2613	5.90587
59	5.53737	6.88799	6.42434	15.3687	5.65678
60	5.89915	6.43459	6.55342	11.8403	5.61662
61	5.59594	6.1604	6.4465	9.21463	6.07522
62	5.22032	6.06885	6.43857	12.049	5.83458
63	5.449	6.74547	6.18425	13.2921	5.57314
64	5.2879	6.95512	5.10191	12.9357	5.33627
65	5.4939	6.66736	5.09054	12.4162	5.58207
66	5.71468	6.1454	6.11109	12.0341	5.6358
67	5.67369	5.93468	6.62331	11.7732	5.36078
68	5.94096	6.10337	7.00741	9.59369	5.8459
69	6.14292	6.39064	6.67597	11.8369	5.33646
70	6.03129	6.54091	5.99725	13.6208	5.84966
71	5.93525	6.07423	5.53685	13.4568	6.60554
72	5.9167	5.70162	5.71631	14.2346	5.90169
73	5.91107	5.25667	6.25477	14.3166	5.75695
74	6.1078	5.05696	6.00323	11.1499	5.33419
75	6.17353	4.9426	5.25923	12.616	5.09383
76	6.05045	5.09054	4.928	12.4773	5.00603
77	5.53691	5.18227	4.92587	12.8912	5.16545
78	5.85295	5.3773	5.13568	12.3309	5.48784
79	5.7091	5.45628	5.26441	11.1029	5.59037
80	5.65052	5.72047	5.25359	8.83618	6.03406
81	5.46917	5.11155	5.31257	9.59298	5.31302
82	5.50273	4.67858	5.47226	8.85842	4.84717
83	5.74713	4.6836	5.83349	7.53686	5.17467
84	6.13151	4.65737	6.56771	10.6086	5.13637
85	6.17978	4.90984	6.85848	10.9345	5.14806
86	6.28658	5.3657	6.4655	10.0565	5.19494
87	5.74416	6.238	5.84157	10.543	4.99129
88	5.82537	6.4463	6.00301	10.8272	5.34791
89	5.95987	6.69538	6.05437	11.387	5.2853
90	6.04211	6.59059	6.21547	11.6636	5.35432
91	6.16515	6.19202	6.55497	11.6621	5.41257
92	6.1685	6.47456	6.39701	10.1788	5.40222
93	6.01258	6.79485	6.43136	8.68497	6.60044
94	6.18942	6.20357	6.66765	9.61533	7.39372
95	6.29612	6.42148	6.86563	9.52924	6.88568
96	6.06678	6.65955	6.92147	9.47876	6.31836
97	6.35062	6.60079	6.17627	11.575	5.64605
98	6.15207	6.86412	5.79475	11.6513	5.82025
99	6.0179	6.40774	5.63539	10.6886	5.95415
100	6.07153	5.73067	5.5398	10.4405	6.66094
101	5.99168	6.29256	5.70294	11.7798	6.73918
102	6.07308	6.37243	6.25383	12.466	7.20264
103	5.96904	5.35442	6.66547	12.0135	7.33025
104	6.24719	5.75727	6.11827	9.40773	7.90089
105	6.2979	6.23837	6.63174	9.66957	9.39249
106	6.47383	5.83805	6.82501	11.8607	9.63632
107	6.64902	5.39999	6.49342	12.4609	8.86918
108	7.0206	5.17186	7.1836	10.0151	9.27196
109	7.62916	5.35442	6.79565	8.35514	10.0359
110	8.1652	5.75727	6.2918	9.15211	8.83384
111	8.79422	6.23837	7.294	9.98545	7.74827
112	9.2578	5.83805	8.51259	10.2488	8.64857
113	10.0842	5.39999	9.57396	10.1235	9.98403
114	10.1782	5.73067	9.98642	10.6211	10.6809
115	10.6082	6.29256	9.78694	10.2741	11.4065

## Sheet: Supplementary Fig. 1c
Supplementary Fig. 1c
Control		CD1		CD2		CD4		CD5		CD6
Distance	Signal to noise	Distance	Signal to noise	Distance	Signal to noise	Distance	Signal to noise	Distance	Signal to noise	Distance	Signal to noise
0	48.3333	0	59.3333	0	57.6667	0	26	0	32.6667	0	31.6667
1	50.3932	1	64.2761	1	57.8788	1	25.017	1	32.6667	1	33
2	50.0127	2	69.2968	2	58.1736	2	28.379	2	32.6667	2	37.6133
3	50.6292	3	75.3013	3	58.3326	3	28.833	3	32.565	3	39.2733
4	51.955	4	80.6923	4	59.1895	4	29.99	4	32.5311	4	40.4933
5	53.067	5	85.0318	5	57.9433	5	31.796	5	32.4972	5	42.5333
6	54.5447	6	88.499	6	57.5793	6	34.463	6	32.4633	6	45.9067
7	56.1079	7	87.75	7	58.4407	7	38.077	7	32.3503	7	47.4733
8	57.2676	8	83.1302	8	59.6769	8	41.203	8	29.2147	8	48
9	57.3241	9	77.7293	9	60.0899	9	43.854	9	29.0565	9	49.58
10	58.0879	10	75.0049	10	60.4997	10	50.485	10	28.322	10	50.4
11	60.4473	11	72.823	11	60.3642	11	63.778	11	28.0056	11	50.56
12	62.4234	12	70.1381	12	60.3255	12	62.981	12	27.4463	12	49.76
13	63.5045	13	66.75	13	59.4029	13	60.648	13	25.9322	13	49.3333
14	63.4178	14	65.0454	14	58.3826	14	55.737	14	24.5254	14	48.6667
15	62.7779	15	64.3338	15	57.8261	15	52.686	15	23.661	15	50.3667
16	62.3874	16	60.7633	16	57.8663	16	52.361	16	22.8475	16	51.9867
17	62.2841	17	51.9988	17	58.3266	17	53.646	17	22.6667	17	52.3333
18	62.9384	18	46.073	18	57.3623	18	54.455	18	21.8701	18	53
19	64.3443	19	43.0626	19	55.6714	19	57.416	19	22.3107	19	54.2867
20	65.9951	20	41.6588	20	54.7971	20	57.675	20	22.6667	20	55.9333
21	66.8347	21	41.0133	21	53.7536	21	56.758	21	23.6667	21	56.3333
22	68.3307	22	41.4359	22	52.8737	22	56.259	22	24.4181	22	56.8533
23	71.4741	23	42.4877	23	54.0267	23	55.269	23	25	23	56.6667
24	74.553	24	46.2919	24	55.3988	24	55.883	24	21.5198	24	64.5867
25	78.1069	25	53.4818	25	57.0775	25	56.549	25	19.8192	25	65
26	81.2267	26	61.6667	26	59.5583	26	57.435	26	18.452	26	65.96
27	85.196	27	72.2281	27	62.4034	27	58.727	27	18.3333	27	65.38
28	89.5944	28	77.5582	28	65.1884	28	61.338	28	18.3672	28	63.88
29	94.5391	29	74.6469	29	66.8439	29	62.024	29	19.0169	29	61.84
30	97.9869	30	65.8363	30	67.1204	30	62.865	30	19.9831	30	61.4667
31	97.9581	31	54.2372	31	67.7769	31	65.428	31	20.2316	31	60.8067
32	95.9479	32	47.0177	32	70.0377	32	67.755	32	23.2486	32	60.9067
33	91.7782	33	44.0796	33	70.5472	33	70.778	33	23.8814	33	63.44
34	83.9289	34	44.7495	34	70.5826	34	73.387	34	25.3333	34	67.9067
35	76.7329	35	46.7315	35	71.4512	35	74.82	35	25.5198	35	71.9333
36	73.4086	36	49.783	36	71.7401	36	74.686	36	25.2203	36	74.7733
37	73.6667	37	55.0128	37	70.5406	37	73.66	37	23.2542	37	74.5933
38	73.8994	38	59.4842	38	69.8941	38	76.38	38	21	38	73.04
39	74.1712	39	65.0417	39	70.0659	39	79.208	39	19.8927	39	72.4333
40	75.0195	40	70.4714	40	70.5217	40	80.42	40	20.4294	40	66.6
41	76.336	41	74.4361	41	68.6929	41	80.892	41	20.7401	41	64.2933
42	77.009	42	74.6026	42	70.2951	42	81.531	42	21.8079	42	61.9733
43	76.7227	43	74.9642	43	70.9246	43	85.151	43	19.1525	43	60.3267
44	76.1748	44	75.215	44	71.984	44	89.519	44	16.322	44	57.6133
45	75.7838	45	75.4046	45	72.1386	45	91.518	45	12.7006	45	57.6
46	74.9053	46	75.3531	46	74.0533	46	95.492	46	12.5593	46	56.9867
47	76.8785	47	71.4253	47	77.2069	47	100.747	47	12.1977	47	57.5733
48	78.3243	48	69.286	48	80.7895	48	104.115	48	13.8757	48	58.4533
49	79.5315	49	68.6987	49	84.7834	49	104.522	49	12.2203	49	59.04
50	81.6791	50	68.5799	50	86.9899	50	100.947	50	12.2034	50	59.3333
51	85.1205	51	69.0513	51	82.974	51	94.073	51	10.8475	51	59.98
52	88.7207	52	70.6667	52	78.5797	52	87.594	52	11.4915	52	59.3333
53	91.9153	53	71.6408	53	75.4841	53	81.516	53	10.8023	53	59.3333
54	94.4144	54	73.4231	54	73.0479	54	75.419	54	11.5593	54	59.3333
55	96.8137	55	74.6474	55	69.4638	55	73.667	55	11.5141	55	58.4333
56	97.0801	56	74.9862	56	63.0097	56	73.227	56	14.0678	56	59.04
57	95.3017	57	76.5841	57	58.9576	57	73.902	57	14.0452	57	59.3333
58	92.1081	58	75.2564	58	54.3184	58	75.806	58	14.0226	58	59.3333
59	87.3842	59	74.4216	59	48.3043	59	77.079	59	14	59	59.3333
60	82.4741	60	73.7673	60	45.4644	60	80.43	60	13.9548	60	59.3333
61	78.1081	61	70.7401	61	44.7138	61	83.822	61	13.5989	61	59.3333
62	75.1532	62	67.6026	62	47.9971	62	86.111	62	13.8983	62	59.6667
63	73.5873	63	65.5256	63	55.1333	63	87.391	63	13.774	63	59.6667
64	72.9357	64	64.1538	64	65.7503	64	88.937	64	15.548	64	59.9467
65	71.8512	65	62.75	65	74.5337	65	90.989	65	14.9266	65	59.9667
66	71.3438	66	61.4162	66	76.3778	66	92.222	66	15.113	66	59.9867
67	70.8471	67	59.6644	67	69.2305	67	92.599	67	14.791	67	60.6667
68	70.1473	68	58.9862	68	60.7416	68	92.901	68	15.0282	68	61.3333
69	69	69	59.1538	69	52.76	69	92.464	69	14.9944	69	61.9533
70	68.8919	70	59.3333	70	45.7347	70	91.511	70	15.2938	70	61.9333
71	67.9459	71	60.124	71	41.8687	71	106.392	71	15.4576	71	62.1933
72	67.233	72	60.8462	72	40.7083	72	98.088	72	14.5593	72	60.56
73	65.3584	73	59.5192	73	41.3188	73	93.617	73	14	73	59.54
74	63.6667	74	58.3195	74	41.8986	74	93.566	74	13	74	57.52
75	63.5926	75	58.5451	75	42.8135	75	103.679	75	12.4576	75	56.3333
76	65.2355	76	58.0414	76	46.9696	76	129.395	76	13	76	55.6667
77	66.2523	77	57	77	53.503	77	161.407	77	15	77	55.6667
78	65.9959	78	57.5	78	59.8377	78	194.239	78	16.6441	78	56.6667
79	65.0394	79	58.0962	79	62.4908	79	220.308	79	18	79	57.3333
80	66.3029	80	58.6923	80	63.6919	80	233.106	80	19	80	56.8667
81	65.085	81	59.859	81	66.4187	81	212.854	81	19	81	58
82	64.1049	82	61.4093	82	70.9339	82	178.6	82	20	82	57.36
83	64.216	83	64.0952	83	75.0943	83	145.374	83	20	83	52.34
84	63.0733	84	68.2446	84	77.4639	84	117.806	84	20	84	44.6667
85	61.85	85	71.8205	85	78.1506	85	91.262	85	19	85	37.8
86	61.4337	86	78.2436	86	80.376	86	71.946	86	18	86	34.8133
87	61.4366	87	85.6218	87	82.0398	87	65.301	87	17	87	33.4067
88	60.447	88	89.6568	88	82.8029	88	79.852	88	18.6497	88	30.3333
89	58.9725	89	93.7293	89	82.2079	89	75.539	89	17.6667	89	28.3333
90	56.9937	90	94.8314	90	79.5022	90	67.915	90	16	90	27.8

## Sheet: Sheet2
82.09	0	82.09	0
95.07	0	95.07	0.1
110.1	0	110.1	0.3
127.5	0	127.5	0.7
147.7	0	147.7	1.2
171	0	171	2.1
198	0	198	3.1
229.3	0	229.3	4.5
265.6	0.1	265.6	5.8
307.6	0.1	307.6	4.4
356.2	0.1	356.2	3
412.5	0.1	412.5	2
477.7	0.1	477.7	1.1
553.2	0.1	553.2	0.6
640.7	0.1	640.7	0.2
741.9	0.1	741.9	0.1
859.2	0.1	859.2	0
995.1	0.1	995.1	0
1152	0.1	1152	0
1335	0.1	1335	0
1545	0	1545	0
1790	0	1790	0
2073	0	2073	0
2400	0	2400	0
2780	0	2780	0
3219	0	3219	0
3728	0	3728	0
4317	0	4317	0
5000	0	5000	0
