# Supplementary material for: Whole-body cellular mapping in mouse using standard IgG antibodies
Source: Nat Biotechnol. 2023 Jul 10;42(4):617–27. doi: 10.1038/s41587-023-01846-0 (PMC11021200; doi:10.1038/s41587-023-01846-0)
Supplement: Supplementary file 35 — Statistical source data. [file 41587_2023_1846_MOESM35_ESM.xlsx]

## Sheet: Sheet1
Supplementary Fig. 3b
Distance	Signal to noise
	CD5	CD4	CD6	CD2	CD1
0	74.0833	65.6667	84.6667	85	14.1667
1	78.3023	62.5367	84.3112	85	19.7661
2	80.8812	77.9765	84.3033	85	22.5577
3	80.8511	83.7538	84.8095	85	22.6667
4	78.0456	84.8451	84.2948	85	22.6667
5	77.9261	83.5159	80.462	84.924	22.4032
6	82.268	73.6611	76.433	83.7236	19.8958
7	84.0748	58.7068	68.7986	78.6609	20.1293
8	77.0414	54.7137	57.849	70.0556	23.082
9	69.5412	49.5602	53.0075	63.2262	23.1732
10	68.6667	48.6003	45.5627	60.6765	19.9683
11	68.6667	49.74	36.3293	58.983	14.8776
12	66.6595	51.166	29.0781	58.3583	14.6894
13	63.7002	46.8769	28.2878	61.6623	16.3418
14	61.0245	38.1936	25.519	54.4266	15.4889
15	59.7177	35.0954	24.5729	40.0225	18.0119
16	61.5512	36.9765	23.7189	36.5418	21.7374
17	64.7967	31.8105	19.474	39.9567	22.6667
18	65.638	29.3942	17.4309	40.7393	21.7785
19	63	29.4827	17.9366	34.0402	18.9715
20	58.1879	28.9142	17.3729	27.7196	16.0234
21	52.2197	24.9834	15.5275	25.0804	15.7533
22	52	19.8423	14.0726	25.2125	14.4635
23	52	16.5546	13.1172	27.3301	11.3333
24	49.6191	15.7676	12.1043	29.3584	11.3333
25	46.6667	14.2739	10.9423	29.0543	10.1447
26	46.6667	13.9115	10.3424	27.6213	9.7564
27	51.3109	12.6929	10.4577	28.402	8.8643
28	52.1782	13.1245	9.7987	30.7662	5.6667
29	46.3757	12.1577	9.1772	30.0714	6.7598
30	48.7441	11.5048	9.5762	29.1738	7.0544
31	48.944	11.6667	9.1723	30.0417	5.6667
32	46.1763	11.6432	8.9301	29.761	5.6667
33	46.2414	11.3195	8.7004	23.5991	5.6667
34	46.0411	11.3292	8.9449	17.8553	5.6667
35	44.2381	11	8.4912	20.6355	5.6667
36	42.8498	10.3333	8.2061	25.218	5.6667
37	45.8347	10.3582	7.6438	23.1925	5.6667
38	48.9197	10.6321	7.0544	18.396	3.987
39	52.705	10.6667	7.1735	15.3807	3.171
40	55.4133	10.6127	6.8313	14.9527	5.6667
41	62.1769	10.7303	6.6817	14.5223	5.1672
42	74.3514	10.3333	7.3416	14.0344	4.9867
43	82.9864	9.917	6.4129	13.4722	5.2589
44	81.9525	9.8147	5.7659	12.4251	3.2348
45	74.0298	9.7953	5.4251	10.9319	2.7177
46	58.3822	9.9972	5.3509	9.6718	5.3927
47	47.3341	9.545	5.3333	9.6961	3.3346
48	41.2208	9.5353	5.3333	10.0032	2.4841
49	34.2667	9.4744	5.0759	9.7872	5.5219
50	30.051	9.6349	5.2325	9.7655	3.4437
51	29.9354	9.8271	5.3333	10.1161	2.2459
52	28.8404	10.3333	5.1484	10.1114	5.6464
53	26.1178	10.8465	5.0379	10.4333	3.5686
54	23.2951	10.1895	5.44	10.6822	2.1464
55	23.2872	10.4675	5.8179	10.1505	5.4964
56	26.1633	10.5823	5.7667	8.5384	5.5281
57	25.2871	10.4371	5.2341	7.2668	3.4705
58	23.3915	10.7898	4.8498	6.938	2.4296
59	24.9288	9.3333	4.7101	6.9368	5.4144
60	24.3735	8.4952	4.7692	7.1411	3.4116
61	25.9728	8.2573	4.8878	6.7146	2.6023
62	24.5573	8.6003	4.975	6.3494	5.3053
63	22	8.3333	5.0075	6.2074	3.3433
64	23.5881	8.2863	4.9538	5.9961	2.3481
65	24.7888	7.9627	5.1321	5.7642	4.7833
66	21.6832	7.9723	5.2544	5.2345	5.1671
67	21.5214	8.3154	5.0254	5.0258	3.238
68	22	8	4.7813	4.9268	3.0233
69	22	7.6667	4.5314	4.7597	3.7643
70	21.8554	8	4.3197	4.7596	1.8889
71	21.8135	8.9378	4.2508	4.7339	5.0058
72	20.0606	8.3029	4.198	4.624	3.0831
73	19.5179	8.0401	4.1452	4.4212	2.6176
74	18.0354	8	4.0554	4.4315	3.014
75	16.7335	7.9405	4	4.4034	2.6888
76	15.8718	7.4025	3.9868	4.2577	2.9408
77	15.9524	7.6667	4.0528	4.0123	2.7641
78	16.0105	8	4.2145	3.8738	2.8634
79	16.3333	7.7649	4.1617	3.9364	2.8435
80	17.9884	7.6667	4.1789	3.8269	2.7819
81	22.9348	7.6667	4.3667	3.8372	2.927
82	26.4082	7.4606	4.4331	3.7859	2.6964
83	30.2835	7.6667	4.7558	3.6185	3.0146
84	39.5344	8	5.2525	3.5349	2.6067
85	43.8963	7.6667	5.8784	3.5452	3.1064
86	47.8153	7.834	5.467	3.4444	2.5129
87	50.7966	7.491	5.3149	3.2326	3.2022
88	55.4545	7.4813	5.7596	3.2429	2.415
89	60.4724	7.4716	6.359	3.1703	3.3022
90	65.5851	7.538	6.8969	3	2.3129
91	61.2776	7.3333	7.0295	2.9808	3.4063
92	53.9595	7.4426	5.9612	2.9667	2.2068
93	46.2747	7.4329	4.2199	2.8934	3.5145
94	43.3708	7.6667	2.4689	2.6667	2.0965
95	44.2028	7.4136	2.0745	2.6667	3.6268
96	45.5266	7.5961	5.0276	2.7689	1.9822
97	44.494	7.6058	6.5347	3	3.7432
98	41.7833	7.3845	6.9315	3	1.8637
99	38.3065	7.0415	6.6414	2.9045	3.8637
100	38.6327	7.0318	5.7745	2.7003	1.7411
101	35.351	7.3333	4	2.7106	3.9884
102	41.9619	7.3209	2.8388	2.8053	1.6144
103	44.4116	7.3333	2.0221	3	4.1171
104	44.1279	7.3333	1.6721	3	1.4836
105	44.0646	7.3333	1.5571	3	4.25
106	46.6667	7	1.3529	3.0282	1.4577
107	51.8826	7.036	1.3183	3.1059	4.167
108	66.4615	7.3333	1.3333	3.1163	1.6214
109	65.7823	7.0553	1.6271	3.1266	5.5628
110	53.5887	7.13	1.9983	3.1762	5.2555
111	46.303	7.0747	1.8259	3.3476	5.514
112	45.4524	7.0844	1.8243	3.491	3.9415
113	45.864	7.0941	1.9524	3.4541	1.7734
114	46.6667	7.1037	1.9764	3.2403	3.8441
115	47.6349	7.1134	2.1914	3	2.117
116	50.5408	6.5795	3.1775	2.9083	5.4009
117	50.7653	6.6667	3.5764	2.6667	3.6903
118	49.7344	6.6667	3.005	2.5762	2.3371
119	47.6395	6.8188	2.3005	2.3333	5.3393
120	50.363	7	2.2435	2.3333	4.3946
121	46.5371	7	2.3894	2.3333	4.8318
122	45.2442	7.3333	2.5172	2.3333	2.6378
123	39.0285	7	2.6568	2.2461	4.4929
124	31.8279	7	3.4056	2	1.1603
125	26.3122	7	4.0437	1.9247	4.9567
126	22.2884	7.2199	3.6107	1.6897	2.4933
127	22	7	4.3807	1.6667	2.6415
128	20.7988	6.7607	8.3109	1.6667	1.1063
129	18.2486	6.4177	7.7314	1.6667	5.0734
130	20.6701	6.3333	4.1423	1.6667	2.7498
131	16.3333	6.065	2.7874	1.5897	3.3882
132	17.3868	6	2.8762	1.3643	5.1555
133	19.768	5.379	3.5392	1.3747	2.953
134	16.6346	5	5.5488	1.4403	3.1029
135	17.4544	5.2808	6.9992	1.6047	5.233
136	16.3333	5.9834	6.7231	1.5943	3.1654
137	16.3333	6	6.8714	1.5252	2.813
138	16.3333	6.3306	7.2295	1.3333	5.3059
139	16.3333	6.3209	6.0577	1.3333	3.387
140	16.3333	6.6224	5.1895	1.3333	2.5185
141	16.3333	6.3015	4.9967	1.3333	4.7357
142	16.3333	6	4.7737	1.3333	0.9175
143	16.3333	6	4.3751	1.3333	5.0124
144	16.3333	6.0609	4.005	1.3333	1.8897
145	16.3333	6.0705	3.7985	1.3333	3.8581
146	16.3333	6	4	1.3333	1.9156
147	16.3333	6.2434	4	1.3333	5.4967
148	16.3333	6.3333	4	1.3333	4.1075
149	16.3333	6.2241	4.0957	1.3333	0.9175
150	16.3333	6.3333	4.4025	1.3333	1.5034
151	16.3333	6.2047	4.6403	1.3333	4.8706
152	16.3333	6.0567	4.6267	1.3333	0.7825
153	16.3333	5.852	4.6667	1.3333	5.6007
154	17.0099	6.1757	4.7524	1.3333	5.3393
155	19.752	6.166	4.9637	1.3333	4.9246
156	17.8003	6.1563	4.9016	1.3333	0.7286
157	17.351	6	5.0429	1.3333	4.9584
158	21.7228	5.8631	5.0611	1.3333	0.7489
159	20.0673	5.6667	5.4798	1.3333	5.647
160	18.4156	5.7842	6.0556	1.3333	5.4289
161	22	6	6.4477	1.3333	5.0496
162	22	6.0982	6.1657	1.3333	1.0778
163	22.7377	6.0885	5.8453	1.3333	5.6667
164	26.652	5.8243	6.0132	1.3333	5.5898
165	28.1358	6.0692	5.9782	1.3333	4.9439
166	32.3639	6.0595	7.4313	1.3333	5.1691
167	32.4796	6.0498	10.3783	1.3333	1.5006
168	32.5952	6.3333	7.9235	1.3333	5.6667
169	33.9332	6.0304	7.7433	1.3333	5.5455
170	39.5681	6.3333	6.692	1.3333	4.446
171	33	6.3333	6.4048	1.3333	5.6667
172	33	6.3333	6.4203	1.3333	5.6667
173	32.1673	6.6667	6.6529	1.3333	5.6667
174	27.3333	6.3513	6.692	1.3333	5.6667
175	28.1429	6.361	6.4048	1.3333	5.6667
176	32.2753	6.6667	6.4203	1.3333	5.6667
177	28.5792	6.6667	6.6529	1.3589	5.6667
178	31.5763	6.6667	6.692	1.5045	5.6667
179	27.4502	6.6667	6.4048	1.4832	6.0849
180	28.9376	6.7427	6.4203	1.4518	1.1063
181	33.2026	6.7524	6.6529	1.3831	5.0734
182	35.302	7	7.0245	1.6667	2.7498
183	38.3478	7	7.9224	1.6667	3.3882
184	33	7.2296	7.9983	1.6667	5.1555
185	33	7.4578	7.1442	1.7014	2.953
186	32.7981	7.6017	7.5413	1.9333	3.1029
187	31.4197	7.621	7.9224	2	5.233
188	32.5628	7.6404	7.9983	2	3.1654
189	29.7735	7.6598	7.1442	2	2.813
190	33	8.5187	7.5413	2	5.3059
191	33	8.1826	7.9224	2	3.387
192	33.8653	8.1923	7.9983	2	2.5185
193	40.5235	8	7.9224	2	4.7357
194	36.7414	8	7.9983	2	0.9175
195	37.1299	8.3333	7.1442	2	5.0124
196	37.4	8.7953	7.5413	2	1.8897
197	40.6242	9.148	7.9224	2	3.8581
198	37.2639	9.5007	7.9983	2	1.9156
199	36.9317	9.5934	7.1442	2	5.4967
200	41	9.603	7.5413	2.0076	4.1075
201	41	9.7206	7.9224	2.1058	0.9175
202	41.1877	10.0443	7.9983	2.3333	1.5034
203	43.1626	9.7358	7.7546	2.3333	4.8706
204	44.444	10.3831	7.5648	2.3333	0.7825
205	41.3163	11.0304	7.1442	2.3333	5.6007
206	44.6722	12.0111	7.5413	2.3539	5.3393
207	41.4395	13.9834	7.9224	2.508	6.9246
208	46.3479	13.6667	7.9983	2.7864	7.7286
209	42.5508	12.9765	7.1442	3	8.9584
210	45.1344	12.7663	7.5413	3	10.9286
211	41.3932	12.8382	7.9224	3.0252	5.8828
212	46.6667	12.9295	7.9983	3.6672	8.6637
213	46.72	14.3956	7.1442	3.6898	8.4295
214	47.3294	16.2158	7.5413	4.02	8.4764
215	46.7033	16.0678	7.9224	4.3333	8.6189
216	47.1275	14.3057	7.9983	4.3333	8.2849
217	46.9714	13.4343	6.692	4.349	8.9867
218	52.0159	13.6667	6.4048	4.6152	11.2089
219	52.1735	14.1203	6.4203	4.6634	9.01
220	52.344	14.26	6.6529	4.5954	7.9924
221	57.3341	14.8921	7.342	4.6782	11.1698
222	52.2578	15.5975	8.3716	4.9235	7.7691
223	57.3905	15.8105	8.9323	5.3475	11.3333
224	57.6667	16.8354	9.5901	5.6802	11.3333
225	57.6667	16.3568	10.2736	6.008	11.3333
226	57.6667	16.3762	10.6527	6.2087	11.3333
227	57.8366	17.3223	10.8119	6.531	11.3333
228	62.212	19.1632	10.2937	6.8747	11.3333
229	63.185	20.2172	10.2519	7.876	11.3333
230	68.6667	21.6528	10.5743	9.2029	11.3333
231	68.5395	23.1936	11.7951	10.0659	11.3333
232	64.2946	25.3333	13.917	10.874	11.3333
233	63.0354	27.2559	15.4484	11.2199	11.3333
234	64.4394	29.5934	16.5124	11.6998	11.3333
235	59.3215	31.4772	18.5446	13.2756	12.4127
236	62.933	33.6556	21.0001	15.637	12.3846
237	59.4626	35.7137	23.8053	16.1589	16.153
238	59.5442	38.4481	26.4722	15.6069	17.0126
239	57.732	41.2794	29.3832	16.5419	17.6384
240	62.9456	40.4246	31.517	16.5171	17.0064
241	57.6667	30.6667	33.7142	17.1176	17.4276
242	57.6514	33.6556	36.3667	15.9685	17
243	55.0421	35.7137	41.6573	15.9187	17
244	49.4422	38.4481	44.4064	16.2991	17
245	49.3333	41.2794	44.5	14.6667	17
