# Supplementary material for: Whole-body cellular mapping in mouse using standard IgG antibodies
Source: Nat Biotechnol. 2023 Jul 10;42(4):617–27. doi: 10.1038/s41587-023-01846-0 (PMC11021200; doi:10.1038/s41587-023-01846-0)
Supplement: Supplementary file 36 — Statistical source data. [file 41587_2023_1846_MOESM36_ESM.xlsx]

## Sheet: Supplementary Fig. 5k
Supplementary Fig. 5k
Active Perfusion	depth of torso / mm	1			3			5			7			9
	Intensity	60939450	62564875	61256482	63490558	62546854	61254648	59145300	60124582	61021542	60061789	61256352	62655452	63360571	62015224	63562562
Passive Staining	depth of torso / mm	1			3			5			7			9
	Intensity	37038866	38461828	36598254	32546548	31256451	31256892	12546548	11256451	11256892	6556852	6565582	6023561	2356842	2568595	2256984
