# Supplementary material for: Whole-body cellular mapping in mouse using standard IgG antibodies
Source: Nat Biotechnol. 2023 Jul 10;42(4):617–27. doi: 10.1038/s41587-023-01846-0 (PMC11021200; doi:10.1038/s41587-023-01846-0)
Supplement: Supplementary file 37 — Statistical source data. [file 41587_2023_1846_MOESM37_ESM.xlsx]

## Sheet: Supplementary Fig. 6d, 6e, 6f
Supplementary Fig. 6d							Supplementary Fig. 6e							Supplementary Fig. 6f
Distance	Signal to noise						Distance	Signal to noise						Distance	Signal to noise
	wildDISCO	vDISCO	iDISCO	uDISCO	PEGASOS			wildDISCO	vDISCO	iDISCO	uDISCO	PEGASOS			wildDISCO	vDISCO	iDISCO	uDISCO	PEGASOS
0	82	29.636	19.056	68	29.889		0	99	70.667	66.6667	26.4444	25.4444		1	74.333	90.667	20	5	2
1	66	28.924	20	84.882	29.506		1	69.232	70.428	62.9408	26.1377	25.4792		2	74.333	90.607	14.317	5	3.767
2	66	32.092	20	85	29.228		2	108.469	54.747	60.5465	25.4807	25.8149		3	73.765	90.022	11.259	5	4.767
3	66	32.497	20	85	29.385		3	99.276	61.06	61.5789	25.3411	26.076		4	72.863	88.912	10.198	5	5
4	66.539	34	20	68.705	29.81		4	107.487	58.095	62.3339	25.5942	27.1824		5	71.863	87.434	9.061	5	5
5	82	28.553	19.033	85	30.554		5	107.988	69.184	62.364	25.8492	28.4131		6	71.073	86.317	6.744	5	5.066
6	66	20.218	18.056	85	30.876		6	106.69	76.348	62.5702	25.8745	29.4851		7	69.783	84.591	5	5	5
7	66	27.332	20	68	30.707		7	106.238	82.067	62.9518	25.0594	29.8811		8	68.278	82.599	5	5	4.816
8	66	29.296	20	85	30.683		8	107.016	88.958	64.5088	25	27.9921		9	67.675	81.122	4.958	5	3.899
9	66	21.456	18.014	68	30.421		9	106.812	74.097	64.443	24.9792	26.9061		10	67.463	80.899	4.447	5	2.088
10	82.573	30.088	18.009	69.88	30.444		10	108.593	61.983	63.2933	24.3571	26.6103		11	67.344	80.801	3.824	5	0.596
11	99	24.126	17.005	82.924	31.08		11	120.108	68.342	63.1228	23.9457	25.7734		12	67.225	80.381	2.307	5	0.151
12	66.899	34	17	82.728	31.929		12	110.496	58.123	64.3102	23.6667	25.0798		13	67.333	80	0.93	5	1.221
13	49	34	17	85	31.889		13	109.489	63.076	65.5088	23.6775	23.7548		14	67.394	79.469	0.641	5	3.103
14	66	34	19	85	31.667		14	107.196	59.762	66.7018	23.9575	21.7562		15	67.435	79.276	1.078	5	4.72
15	64.472	34	20	70.859	31.889		15	109.892	60.602	67.9144	23.3671	20.0146		16	67.613	79.389	2.298	5	5.245
16	80.382	37.929	20	68	32.667		16	123.159	57.238	67.7551	22.7197	19.2954		17	68.216	79.718	1.813	5.164	5.507
17	80.202	46.296	20	71.251	33.282		17	134.743	57.743	66.736	23.1548	19.2416		18	69.084	80.324	0.801	5.127	5.038
18	82	42.139	20	71.447	33.195		18	137.629	70.159	65.5263	23.3917	19.9309		19	70.118	81.323	0.475	5	5
19	82	34	20	81.357	33.362		19	137	48	64.4722	22.9766	21.0716		20	70.902	82.552	2.046	5	5
20	66	34.715	21.333	68	33.667		20	137.2	53.169	63.9123	23.491	22.9436		21	72.234	83.496	6.169	5	5
21	82	35.054	21.986	85	33.73		21	137.486	64.554	64.3246	24.0033	24.8646		22	73.471	83.667	12.585	5	4.539
22	82	36.476	22.953	85	34.019		22	140.502	60.267	64.7379	23.6629	26.357		23	74.337	83.667	22.924	5	3.262
23	82	67.01	23.333	80.574	34.778		23	157.789	51.029	64.1324	23.3045	27.4841		24	75.906	83.957	34.525	5	1.983
24	128.753	50.257	22.629	72.622	35.598		24	165.081	60.783	64.5965	23.7011	28		25	77.608	84.779	47.544	5	0.963
25	222	34.171	21.939	68	35.456		25	172.125	66.164	65	24.4055	27.3607		26	80.249	85.686	63.189	5	1.439
26	255	37.382	19.934	79.986	35.451		26	170.228	55.29	63.6816	24.3989	26.8314		27	82.637	86.181	77.832	5	2.944
27	251.404	68	17.929	79.79	35.595		27	158.246	67.253	61.8952	24.049	26.336		28	84.386	86.5	86.154	5	3.853
28	229.787	54.092	15.925	73.406	36.069		28	146.34	61.59	61.8646	24.0297	26.1836		29	87.769	87.484	84.615	5	4.766
29	251.045	56.298	15	68	37.103		29	147.226	66.599	63.4011	23.4605	25.7092		30	92.064	89.528	68.634	5	4.64
30	255	67.784	15	73.797	38.745		30	142.452	65	66.0882	23.1545	25.8281		31	97.378	91.562	50.408	5	3.472
31	193.584	41.329	13.911	68	39.386		31	122.993	72.323	68.3857	22.8972	25.4206		32	102.808	91.67	37.121	5	2.096
32	108.27	63.515	13.812	74.189	39.489		32	126.897	84.149	68	22.6356	25.07		33	111.169	91.382	30.45	5	0.748
33	99	52.485	14.704	68	39.722		33	136.707	69.45	68	22.2922	24.4817		34	124.229	91.366	25.127	5	0
34	189	51	13	78.419	39.576		34	127.621	60.077	67.8941	22.1158	24.6257		35	141.236	91.32	19.992	5	0
35	255	71.706	13	68	39.074		35	128.278	48	67.1491	22.1815	25		36	165.562	91.587	17.941	5	0
36	244.213	75.861	13	68	38.847		36	129.66	51.801	65.5614	22.7105	24.997		37	195.281	92.271	18.198	5	0
37	206	68.685	13	68	38.397		37	123.128	58.894	63.0416	23.479	24.2747		38	223.071	92.605	18.053	5	0
38	227.506	52.233	13	60.636	38.393		38	130.478	50.074	63.3889	24.4287	23.1047		39	241.802	92.857	18.168	5	1.141
39	239	65.231	13	68	38.388		39	125.868	48.885	64.2632	24.7513	21.8844		40	252.026	92.972	16.815	5	2.908
40	183.067	50.907	13	75.756	37.766		40	123.522	57.361	65.6753	26.1608	22.0116		41	251.308	93.231	13.984	5	4.337
41	156	55.154	11	77.048	36.03		41	137.57	72.265	66.3289	26.2148	23.174		42	242.322	92.849	10.562	5	5
42	228.685	53.172	10	68	34.984		42	136.784	53.316	65.9978	25.3454	24.0284		43	221.169	91.914	8.427	5	5
43	255	51	12	76.657	34.84		43	138.776	67.599	66.8601	25.2319	25.0635		44	191.333	90.264	7.461	5	5
44	255	63.791	23.151	68	34.949		44	151.373	71.267	67.1754	25.6475	26.4494		45	165.464	88.764	5.824	5.107	5
45	231.742	68	94.081	76.265	35.333		45	157.781	51.807	65.9404	25.5141	27.012		46	146.502	87.026	4.33	4.655	5
46	156	52.331	108.813	68	35.556		46	147.412	57.307	64.4498	24.3205	26.9439		47	139.434	86.354	1.926	4.465	5
47	115	54.17	65.498	68	36		47	141.392	75.126	63.0199	24.0177	25.5296		48	138.983	86.33	0.446	5.184	5.172
48	124.169	77.82	30.333	77.323	36.111		48	143.417	83.711	62.6851	24	23.9329		49	142.234	86.333	0	6.043	5.174
49	99	52.751	16.725	75.482	36.333		49	137	65.636	63.9098	24.3894	22.2253		50	146.366	86.577	0	6.473	4.922
50	82	56.407	16.358	68	36.111		50	137	48	66.3947	24.5664	20.1681		51	149.898	87.369	0	6.106	3.965
51	98.685	68	18.551	68	35.68		51	137	50.182	68.3802	24.179	20.1052		52	153.641	88.379	0	5.542	3.446
52	98.315	68	16.188	91.894	35.812		52	137	55.312	69.9812	23.6667	21.0029		53	158.824	89	0	5.023	3.415
53	73.73	73.487	15	102	36.515		53	136.84	56.188	68.85	23.6667	22.0071		54	164.818	88.81	0	5	4.155
54	73.551	63.585	15	95.498	37.854		54	137.603	56.292	66.0713	23.7875	22.7006		55	174.321	87.001	0	5	4.693
55	49	70.588	15	91.306	39.024		55	137.331	49.258	63.0965	23.8253	23.9175		56	187.342	87.64	0	5	4.919
56	66	55.521	16	102	39.961		56	139.616	55.36	61.5502	23.7769	25.3706		57	209.544	89.744	0	5	5.04
57	56.449	41.946	17	90.915	40.61		57	145.469	60.58	60.9167	23.991	26.1468		58	228.957	91.502	0	5	5
58	49	45.182	17.261	85	40.026		58	151.807	48.587	60.046	24.2172	26.7837		59	247.81	91.418	0	5	5
59	49	37.846	20.705	85	38.522		59	176.841	57.078	60.2658	24.038	27.7847		60	250.128	91.035	0	5	5
60	49	34	27.419	85	37.925		60	172.525	76.616	63.6473	23.5936	28		61	249.668	91.922	0	5	5
61	49	34	36.541	68	38.098		61	149.605	69.083	66.0505	23.7334	28		62	240.79	93.821	0	5	5
62	49	34.273	42.471	72.935	38.572		62	175.678	72.843	65.483	23.8452	27.966		63	223.317	95.344	0	5	5
63	66	34	35.84	68	39.448		63	161.323	57.533	62.14	23.5117	28		64	199.506	95.622	0	5	5
64	60.865	26.16	23.511	51	40.694		64	155.359	75.659	60.4214	23.3833	28.3869		65	171.529	96.731	0	5	5
65	93.494	24.592	22.501	72.348	41.576		65	137.924	64.099	60.7719	23.4334	29.2824		66	149.608	98.826	0	5	5
66	77.124	34	27.984	51	41.482		66	159.507	57.433	61.6754	23.8579	30.0008		67	136.303	100.204	0	5	5
67	71.213	34	30.447	68	40.971		67	153.694	49.307	63.1804	23.7863	29.6055		68	131.085	98.923	0	5	5.119
68	66	33.335	26.682	68	40.403		68	161.817	55.637	64.8246	24.7355	29.1138		69	128.533	97.357	0	5	5.218
69	82	32.43	22.927	68	40.117		69	181.736	60.985	65.602	24.6653	29.1278		70	127.303	97.698	0	5	5.658
70	66	27.027	20.181	68	40.482		70	197.552	59.089	64.9823	23.6073	29.3378		71	125.006	99.506	0	5	5.219
71	70.494	31.212	17.445	51	41.025		71	206.715	65	62.9474	23.0564	28.7162		72	122.306	100.433	0	5	4.751
72	119.584	42.41	17.718	82.023	41.333		72	231.995	63.193	61.1579	22.9383	27.9939		73	119.711	99.594	0	5	3.067
73	243.135	33.591	17.713	68	41.444		73	217.69	62.401	60.4561	22.6107	27.2716		74	119.298	97.962	0	5	1.323
74	239	34	16.708	53.585	42.117		74	233.306	70.852	61.5325	22.1336	27.6124		75	119.359	96.112	0	5	0.216
75	146.326	28.883	15	53.389	43.517		75	223.129	55.833	61.7393	22.0798	28.974		76	118.801	94.99	0	5	0
76	82	21.869	15	82.806	44.311		76	200.028	64.023	60.8148	21.9785	30.1678		77	119.217	97.235	0	5	0
77	49	34	14.694	68	43.641		77	161.382	62.467	60.0095	23.198	30.7752		78	120.958	99.621	0	5	0
78	49	34	13	83.198	43.076		78	143.274	64.425	60	24.6735	30.2921		79	122.946	100.781	0.733	5	0
79	49	34	13	68	42.95		79	138.297	60.188	60	24.7907	29.2303		80	123.543	101.519	3.366	5	0
80	82	28.888	13	100.59	42.187		80	128.517	56.257	60	25.3197	27.3854		81	125.166	102.205	9.35	5	1.29
81	179.393	24.72	13	86.214	40.829		81	133.858	78.077	60	24.818	26.6667		82	129.186	102.657	15.472	5	2.528
82	231.135	32.382	13	86.018	39.938		82	121.73	65.486	60	24.6943	26.4375		83	133.624	102.422	19.363	5	3.843
83	178.191	23.886	13	102	39.754		83	131.152	60.594	60	24.1558	25.7152		84	140.445	102.009	22.912	5	4.912
84	96.708	31.5	14	119	39.726		84	119.076	55.816	60	23.8372	25.9188		85	152.031	101.795	27.904	5	5
85	66	31.359	15.656	119	39.032		85	127.001	61.193	61.114	24.6903	26.1497		86	163.788	100.859	31.988	5	5
86	49	17.401	13.652	119	37.717		86	136.078	52.732	62	25.0044	26.7233		87	164.226	99.522	32.186	5	5
87	49	25.61	13	119.039	36.703		87	126.967	67.838	62	24.7223	26.693		88	153.007	98.962	29.708	5	5
88	49	41.368	12.358	118.843	35.925		88	128.794	64.114	62.0172	24.6667	26.5122		89	132.753	100.054	25.725	5	5
89	33	32.35	11	101.295	35.191		89	135.95	76.043	62	24.3131	25.9176		90	119.501	99.664	24.159	5	4.575
90	49	18.403	11	85	35.238		90	137.22	55.999	62	24.0679	25.194		91	113.949	98.079	22.635	5	3.416
91	33	34	11	69.488	35.732		91	137.263	60.202	63.131	23.9263	24.5611		92	111.615	98.01	20.928	5	2.143
92	49	33.092	11.624	68	36.103		92	136.752	70.299	65.7544	23.3664	23.9076		93	112.063	99.675	18.902	5	0.663
93	33.539	17.66	11	83.864	35.617		93	134.565	57.031	66.937	23.8681	23.0174		94	121.887	101.664	17.755	5	0
94	49	34.225	10.667	68	34.545		94	128.231	62.67	66.4232	24	22.4495		95	143.217	102.98	17	5	0
95	65.809	46.049	10.333	66.472	34.121		95	129.04	55.679	64.6389	24	22.3509		96	171.131	103.281	17.111	5	0
96	33	32.226	10.333	68	33.7		96	127.508	62.345	63.9788	24.1019	22.6748		97	198.383	103.412	19.793	5	0
97	33.18	34	9.667	68	33		97	132.024	56.401	64.512	23.6874	23.7862		98	219.594	102.652	22.687	5	0
98	33	34	8.135	53.115	32.099		98	127.879	71.282	62.9128	23.1584	25.6205		99	224.48	104.102	24.07	5	1.153
99	33	34	7	82.689	31.06		99	127.511	52.574	62.229	22.6236	26.5037		100	221.597	106.989	23.822	5	2.92
100	33	34	7	51	29.823		100	123.054	67.494	62.117	21.6485	26.4179		101	212.615	107.266	23.405	5	4.344
101	49	34	7	68	29.586		101	120.675	75.001	62.3436	21.7324	26.4703		102	194.498	105.669	22.864	5	5
102	49	48.271	7	82.101	29.439		102	126.6	55.425	63.8046	22.2343	27.6564		103	173.231	102.609	21.397	5	5
103	66	35.639	7	68	28.938		103	128.013	75.482	64.3314	22.913	28.5546		104	152.592	98.694	20.472	5	5
104	49	34	7	71.29	28.259		104	125.631	56.211	63.4962	24.0587	29.1199		105	134.531	94.363	19.64	5	5
105	66	40.489	6.562	88.486	27.96		105	117.178	73.957	64.1102	24.8779	29.8422		106	120.625	90.299	19.484	5	5
106	66	44.439	4.558	102	28.214		106	120.834	57.064	65.2903	25.4069	29.9825		107	111.958	87.161	20.479	5	5
107	67.978	50.401	4.553	98.122	28.444		107	116.319	62.019	65.6512	25.918	29.4004		108	105.559	84.905	20.647	5	5
108	82	64.947	4	102	28.506		108	122.649	69.622	66.173	25.3451	27.9419		109	100.49	83.991	19.461	5	5
109	82	40.602	4	89.27	27.754		109	114.982	66.27	65.5516	25	26.461		110	97.109	82.176	18.559	5	5
110	84.674	47.451	4	102	26.364		110	118.748	69.157	65.7111	24.6478	24.9258		111	95.132	79.575	20.391	5	5
111	82	71.126	4	97.339	25.135		111	114.246	59.588	65.6224	24.1075	23.8673		112	95.169	76.819	24.479	5	5
112	82	77.82	4	89.857	24.758		112	121.669	69.912	64.6989	24.2189	23.6066		113	98.305	75.585	29.798	5	5
113	85.247	73.803	4	68	24.7		113	111.474	62.459	62.9013	24.6438	23.6565		114	101.246	75.482	35.759	5	5
114	82	80.403	4	68	24.47		114	113.448	78.828	62.0556	24.2346	23.0994		115	104.463	75.792	42.671	5	5
115	102.416	74.012	4	79.555	24.629		115	116.551	63.844	62	23.0713	22.6577		116	106.947	76.119	48.303	5	5
116	99	69.698	4	73.641	25.677		116	121.372	56.248	62.386	23.0056	21.5412		117	108.352	76.421	51.624	5	5
117	99	68	4	62.164	27.774		117	114.407	56.562	63.5789	23	20.7076		118	109.276	76.765	55.322	5	5
118	94.798	45.058	4	61.968	30.112		118	125.039	77.092	64.386	23.0882	20.0157		119	109.143	77.078	58.56	5	5
119	99	56.447	4	74.228	32.55		119	111.335	68.992	64.9825	23.6172	19.0983		120	110.289	76.311	61.938	5	5
120	82	46.181	4	57.424	35.316		120	107.035	74.4	63.7018	24.1053	17.8869		121	109.239	74.774	64.131	5	5
121	82	35.248	4	61.38	38.399		121	113.381	54.539	62.5482	24.2954	17.0281		122	106.914	72.25	66.497	5	5
122	103.674	34	4	68	41.135		122	108.744	78.269	62.1964	24.1546	17.6128		123	105.013	69.777	70.468	5	5
123	82	34	4	68	42.953		123	109.005	65.87	63.3684	24	18.9545		124	103.449	68.178	75.064	5	5
124	93.652	41.15	4	58.207	44.295		124	119.521	60.624	63.9649	24.4873	20.4213		125	104.295	67.841	77.828	5	5
125	82	40.451	4	77.597	44.644		125	110.875	53.951	63.1555	25.7604	21.3844		126	105.066	69.006	75.396	5	5
126	71.393	34	4.309	68	45.727		126	116.663	65.95	61.5351	26.7553	22.694		127	106.967	71.236	72.752	5	5
127	82	41.089	6	66.59	47		127	111.501	54.789	60.7325	27.2411	23.7329		128	108.731	72.944	72.616	5	5
128	71.753	38.76	6.515	68	47.984		128	106.058	64.002	60.3263	27.0167	24.9105		129	110.124	72.825	70.778	5	5
129	82	39.053	7	68	48.854		129	106.995	61.469	60.1205	26.5562	26.1775		130	109.809	72.388	66.764	5	5
130	88.494	40.375	7	76.382	49.353		130	107	64.575	60.1765	27.3888	26.8998		131	106.727	72.527	62.843	5	5
131	99	34	7	59.422	49.375		131	107	62.793	60.0732	27.5315	26.7968		132	105.54	72.667	63.575	5	5
132	115	41.247	7.667	59.226	49.111		132	107	58.224	60	26.6669	25.944		133	107.899	73.44	72.442	5	5
133	156	40.775	8.333	76.97	48.556		133	106.179	65	60.1389	26.0131	24.5615		134	109.229	74.549	82.293	5	5
134	182.169	41.51	8.858	60.166	48.444		134	112.447	63.298	60.9481	24.9989	23.0661		135	107.472	74.462	89.595	5	5
135	189	53.82	9	77.362	48.973		135	105.205	53.579	60.4737	23.7718	22.1196		136	101.808	73.097	94.122	5	5
136	156	46.142	9	58.442	50.024		136	128.149	55.871	60.0603	23.4397	21.9346		137	94.088	71.777	97.017	5	5
137	144.944	47.83	9	65.493	51.05		137	124.875	72.145	60.7193	23.2822	22.9355		138	87.855	70.802	98.874	5	5
138	115	56.309	9.333	70.899	51.444		138	110.899	62.418	61.3158	22.3319	23.8645		139	84.63	70.285	99.366	5	5
139	132	46.544	10.333	68	51.589		139	118.332	62.375	61.9123	22.129	24.8064		140	83.709	70.772	98.039	5	5
140	115	68	11	68	50.773		140	116.55	48.211	60.9535	22.6064	24.9462		141	85.064	71.989	95.598	5	5
141	115	62.223	11	57.463	49.408		141	106.821	50.956	60.4956	22.6507	24.4546		142	85.102	72.982	93.819	5	5
142	123.787	52.007	11	61.733	49		142	107.426	65.211	60	22.9123	22.7081		143	86.374	73.632	93.788	5	5
143	123.978	56.447	11	78.929	47.889		143	109.162	64.028	59.2939	23.723	21.0435		144	89.497	74.54	94.724	5	5
144	132	74.161	13	56.876	46.556		144	110.509	62.777	57.2982	24.88	20.3212		145	95.108	75.198	95.514	5	5
145	132	76.123	13	68	45.599		145	107.391	52.903	58.4173	25.4502	19.5398		146	101.6	75.076	95.997	5	5
146	132	70.302	14	68	44.803		146	106.178	63.06	60.4268	25.3622	19.9852		147	112.898	74.07	96.691	5	5
147	124.742	78.012	15	56.288	43.141		147	109.161	54.953	59.5136	24.8319	20.7877		148	126.601	72.962	97.522	5	5
148	122.067	69.918	16.573	68	42.243		148	109.358	67.151	57.9643	24.1693	22.0428		149	144.306	72.43	96.888	5	5
149	115	71.704	17.904	55.896	41.169		149	117.606	50.407	60.7592	23.8377	22.7411		150	161.555	71.19	95.933	5	5
150	115	79.505	19.567	63.3	39.904		150	116.931	63.6	63.2225	23.5773	23.4176		151	170.522	69.621	94.826	5	5
151	132	73.054	22	68	39.259		151	108.695	55.863	62.4364	24.0823	24.8913		152	164.842	68.755	92.518	5	5
152	121.303	69.401	23.114	68	37.552		152	106.044	55.505	62	24.7404	26.3371		153	136.266	69.131	89.212	5	5
153	121.112	72.065	25	72.113	36.504		153	106.268	50.319	62	25.2697	27.4078		154	106.551	70.32	87.676	5	5
154	120.921	70.266	26	68	37.264		154	106.539	64.491	62	25.1936	27.6502		155	91.133	71.194	87.988	5	4.881
155	115	82.689	27.327	81.279	38.742		155	108.352	59.508	62.7412	25.8908	27.8623		156	86.207	72.644	89.52	4.693	4.413
156	115	69.587	31	64.475	40.531		156	110.727	60.064	63.4626	25.9677	28.1524		157	86.827	73.074	91.631	4.931	3.129
157	115	77.798	33	81.671	42.143		157	115.034	61.442	62.7018	25.2767	27.5272		158	85.098	72.095	93.734	5.554	2.11
158	132	75.309	33	68	43.749		158	115.038	63.637	62	24.4307	27.0234		159	83.433	70.454	95.519	7.026	1.016
159	132	51	34.872	68	45.623		159	109.134	52.52	62	24.4194	28.0883		160	83.595	68.052	98.025	8.428	0.54
160	132	51.086	37.333	79.516	47.164		160	106.672	51.34	62	23.9921	29.5824		161	86.594	65.525	100.468	9.798	0.072
161	119.584	51	39	68	47.997		161	107	64.265	61.9494	23.3784	30.2406		162	91.934	64.598	101.251	10	0.141
162	115	51.425	42.333	70.35	47.492		162	107	64.908	61.5956	23.1256	30.5754		163	94.213	65.018	102.286	10	0.352
163	99	60.387	44.667	68	46.594		163	107	62.9	61.7719	22.9646	30.6459		164	94.221	65.438	104.147	10	2
164	99	51.133	46.762	83.041	46.517		164	107	50.079	61.1754	23.4841	29.184		165	94.728	65.858	105.742	9.936	3.767
165	99	80.992	49.28	68	46.403		165	107	63.261	60.1346	24.5265	27.8857		166	100.276	66.353	106.769	10.043	4.767
166	102.416	35.219	51.367	83.433	45.943		166	107.163	51.466	60.0075	25.8955	26.3912		167	111.686	67.186	106.72	11.036	5
167	99	66.68	52.937	68	46.174		167	108.2	52.306	60.2289	27.4188	25.9683		168	130.43	68.687	105.134	12.917	5
168	95.753	51.908	54.266	68	46.111		168	107.856	55.137	61.2105	26.444	25.7933		169	150.787	69.992	101.484	17.113	5
169	82	51	54.087	67.021	45.667		169	106.557	68.324	61.807	26.4517	25.9979		170	174.342	70.768	98.05	22.996	5
170	82	76.629	54.419	51.783	45.667		170	107	49.947	61.5965	26.2704	26.9147		171	189.057	71.355	95.531	29.766	5
171	82	69.346	55.252	68	45.667		171	107	63.943	61.5833	25.59	27.5144		172	196.364	72.565	94.451	37.281	5
172	66	67.817	57.082	51	45.667		172	106.882	58.41	61.6337	25.3369	28.8748		173	221.35	73.796	93.739	44.943	5
173	68.157	40.327	56	51.196	46.49		173	106.704	73.125	61.8434	25.7177	30.9186		174	244.602	75.105	94.627	53.034	5
174	63.899	64.009	55.238	85	48.264		174	107	60.881	61.9931	25.2881	32.9232		175	254.967	76.479	95.665	59.409	5
175	66	46.391	57	68	48.112		175	107	55.165	62	25.1217	35.3828		176	254.654	77.847	95.317	65.554	5
176	64.281	34.932	55.409	51.392	47.3		176	107	65.719	62	25.2709	38.2519		177	254.367	79.432	93.508	71.13	5
177	66	45.778	55	67.412	47.05		177	107.051	72.98	62	24.7011	39.6965		178	246.325	80.679	90.698	76.352	5
178	49	37.31	55	68	46.862		178	106.035	66.68	62	24.2259	40.5706		179	212.648	82.094	88.325	80.246	5
179	49	36.596	55	83.041	47.952		179	101.526	52.094	62	24.4767	40.6095		180	182.014	83.722	86.933	83.808	5
180	49	35.422	54.543	66.825	49.111		180	101.509	63.452	61.7027	23.5949	39.6211		181	182.852	84.894	86.279	86.555	5
181	49	34	52.538	68	48.325		181	107.636	50.639	60.4468	23.2494	37.3531		182	200.966	84.837	85.688	89.303	5
182	48.461	37.647	48	51	47.542		182	107	65.074	60	23.0187	36.45		183	209.652	83.268	84.882	91.025	5
183	33.36	34.538	46.805	69.763	47.333		183	107	65	60.3728	23.166	36.3205		184	208.932	81.803	83.397	92.37	5
184	48.82	34	45	66.041	47.111		184	107	63.512	61.7544	23.0548	36.375		185	198.097	81.61	84.675	94.085	5
185	33	34	44	53.154	46.449		185	107	51.585	61.5742	24.5723	36.5422		186	173.502	82.001	88.305	95.142	5
186	33	40.976	44.121	65.65	46.225		186	107	63.021	60.5074	25.7265	36.5422		187	148.577	80.691	92.688	97.002	5
187	33	36.397	39.118	51	46.667		187	106.981	71.774	59.6707	26.1598	36.3096		188	128.786	78.366	96.072	98.026	5
188	16	36.839	34.172	68	46.333		188	107	54.05	59.2952	26.7312	35.6185		189	118.989	76.755	97.81	99.408	5
189	32.236	34.504	35	65.062	45.551		189	107	65.522	57.2018	27.3135	34.3159		190	124.638	76.095	96.498	100.102	5
190	15.101	33.044	35	51	45.531		190	107	70.12	55.5556	27.3834	33.005		191	139.003	76.421	91.246	101.267	5
191	1.079	32.269	34.158	64.671	46.169		191	107	57.138	55.9298	27.0382	32.3466		192	150.134	77.677	88.851	101.788	5
192	14.742	39.74	33	51	46.148		192	107	72.192	57.7867	27.0215	32.3333		193	149.716	78.524	88.763	101.587	5
193	1.438	32.897	29	47.279	45.067		193	107	57.817	59.3344	26.1152	31.7931		194	151.444	78.313	87.701	102.116	5
194	16	32.378	28	51	44.667		194	107	65.586	59.9561	24.7977	31.1667		195	168.145	77.924	87.653	101.965	5
195	16	25.049	28	51	44.667		195	107	69.77	59.3317	24.1194	31.3018		196	203.123	77.765	89.528	102.405	5
196	33	25.026	26	46.691	44.333		196	107	55.222	58.6858	23.4987	32.1395		197	236.573	77.045	91.345	103.365	5
197	30.708	31.605	24.914	51	43.333		197	106.996	75.156	57.7284	22.3714	33.7983		198	247.198	77.82	91.762	104.402	5
198	33	25.335	24	41.599	42.759		198	106.782	48.573	56.2375	21.6419	35.2421		199	231.937	78.252	91.983	105.44	5
199	33	25.417	24	46.104	42.847		199	107.501	54.28	55.2312	21.3353	35.8845		200	182.072	78.114	92.708	106.379	5
200	33	34	24	34	42.489		200	107.693	63.18	55.5452	21.0679	36.9561		201	133.969	77.685	92.986	107.753	5
201	33	41.807	23	34	41.985		201	106.338	63.731	55.8874	21.1358	37.7897		202	108.303	78.561	92.961	109.622	5
202	33	41.854	22	51	41.556		202	112.357	49.226	56	21.6236	37.9015		203	97.166	79.387	93.501	110.772	5
203	49	34	21.333	28.32	41.444		203	116.342	65	55.7267	21.9653	38.4557		204	92.426	80.209	94.493	111.712	5
204	36.416	34	21.333	39.876	41.942		204	109.698	65	55.3798	22.3867	39.608		205	91.564	80.577	95.335	111.973	5
205	33	38.677	20.969	38.857	42.514		205	109.137	63.974	55.3179	22.283	40.8677		206	94.003	80.965	95.54	111.473	5
206	33	42.738	20	17	42.491		206	114.083	52.022	55.8219	22.9662	43.0577		207	101.102	79.907	94.842	110.713	5
207	33	34	20	40.463	42.333		207	124.852	65	55.7528	23.0909	45.4151		208	107.794	78.592	94.318	109.619	5
208	33	39.003	20	34	42.111		208	113.567	65.312	56.261	23.1897	47.9413		209	107.802	77.251	94.23	109.092	5
209	33	41.032	20	27.145	41.889		209	111.771	69.498	56.3056	24.4057	50.1858		210	97.146	76.749	93.609	107.751	5
210	49	36.64	20	41.051	42.333		210	124.297	55.765	55.4737	25.2578	49.8093		211	90.246	76.609	93.241	107.055	5
211	37.674	46.672	20	36.507	42.374		211	117.688	74.126	54.2807	25.1065	47.2994		212	85.202	76.312	93.721	106.464	5
212	33	71.177	19	17	42.459		212	118.722	65.491	53.5439	25.2214	43.4804		213	82.45	75.758	94.935	106.011	5
213	33	74.454	17	41.638	42.063		213	110.827	72.893	53.3712	24.4823	39.9817		214	80.645	75.369	95.44	106	5
214	33	52.062	17	34	41.337		214	106.191	56.341	53.4678	23.4303	36.9602		215	79.889	75.085	95.543	106	5
215	33	60.449	17	17	41.012		215	108.737	75.031	53	22.8768	34.7904		216	80.022	76.331	95.5	106.273	5
216	33	70.401	17.04	25.774	39.895		216	115.238	65	53.591	22.1809	33.348		217	82.056	78.951	95.674	106.327	5
217	33	78.703	20	42.578	39.484		217	108.99	64.334	54.3728	21.5138	33.6283		218	91.698	80.083	95.048	106.333	5
218	33	69.129	20	34.235	39.548		218	109.162	52.54	54.386	21.335	34.0725		219	108.784	80.093	93.245	106.353	5
219	33	69.183	20	25.813	39.222		219	111.645	65	53.15	20.7284	35.5317		220	130.07	79.488	90.738	106.235	5
220	33	70.383	20	32.982	38.111		220	111.279	65	53.7042	20.4005	37.6701		221	138.331	77.562	90.467	105.599	5
221	33	74.281	20	43.205	37.556		221	108.967	65	53.3009	21.2912	37.7125		222	136.278	76.021	90.375	104.827	5
222	39.652	62.352	20.988	26.401	37		222	108.924	64.214	52.5642	22.0251	37.0521		223	133.248	77.173	89.264	104.141	5
223	39.831	68.553	22	24.403	36.333		223	118.395	50.235	50.9825	22.4183	35.6618		224	135.808	80.476	87.963	104	5
224	33	70.868	23	34	36.333		224	113.827	80.093	50.5842	23.1457	33.8053		225	137.158	83.652	86.531	104.208	5
225	49	81.437	26.002	36.977	36.333		225	113.191	65	52.0457	23.0361	31.558		226	139.179	84.768	84.353	104.727	5
226	40.371	72.484	30.007	30.631	36.111		226	113.807	65	53.6756	23	27.7212		227	141.958	85.418	81.789	105.492	5
227	41.449	68.793	35.012	34	35.511		227	111.543	64.453	53.5965	22.6781	24.2498		228	143.04	85.646	80.083	106.609	5
228	106.73	74.491	37.683	44.576	35.093		228	123.87	54.045	53	22.3802	23.0598		229	140.26	85.301	78.131	108.237	5
229	205.315	80.979	38.34	40.228	34.806		229	136.482	86.657	53	22.3774	25.796		230	132.318	82.91	75.573	109.065	5
230	206	68.013	37	40.032	34.667		230	137.42	49.036	53	22.3965	29.5175		231	120.838	80.483	71.224	109.839	5
231	106.73	70.982	35.313	39.327	34.222		231	142.593	74.312	53.4031	22.1353	30.5089		232	112.314	79.782	66.007	110	5
232	57.978	79.263	30.31	51	33.111		232	140.46	57.359	52.7667	22.0147	27.2258		233	106.301	79.899	61.389	110.231	5
233	74.629	68	25	27.889	32.667		233	136.895	65	52.4282	21.7544	23.0244		234	102.279	80.162	57.372	110	5
234	58.36	79.263	22.045	39.249	32.556		234	135.199	64.691	54.2895	22.4463	20.4416		235	98.428	80.133	52.996	110	5
235	56.449	70.982	22.049	45.947	31.778		235	127.898	55.089	55.5128	23.1693	20.7127		236	100.16	80.112	48.367	110	5
236	66	68.013	22.054	46.143	30.06		236	130.704	70.888	56.137	22.2555	20.1937		237	105.76	81.22	45.925	110	5.255
237	72.652	80.979	22.059	38.661	28.336		237	137.586	76.43	56.7036	21.2895	20.2519		238	111.365	82.737	44.226	109.37	5.988
238	156	74.491	22.064	25.931	27.058		238	134.898	52.744	56.0954	21.0066	22.6148		239	107.641	83.925	44.121	108.439	6.456
239	239	68.793	22.068	38.27	26.011		239	140.29	78.359	53.6832	21.0055	25.8941		240	98.715	84.102	44.267	107.333	6.924
240	255	68	22	51	24.31		240	141.891	62.695	51.5882	20.5483	29.5445		241	101.836	84.256	46.5	106.399	7.358
241	255	81.197	21.359	47.122	21.956		241	127.917	64.641	49.9838	20.8143	33.2827		242	109.617	83.657	50.086	105.657	6.171
242	255	70.981	21.333	34	19.333		242	121.454	49.055	49.5894	21.6836	36.6264		243	113.721	82.128	54.2	105.485	5.277
243	255	79.834	20.667	37.486	17.556		243	121.367	64.997	49.1053	21.9413	39.6924		244	115.698	79.807	58.888	106.351	5
244	183.607	69.646	20	37.29	16.444		244	122.607	64.331	49.0154	21.9371	42.4664		245	120.822	77.863	62.463	107.401	5
245	82	75.968	20	23.189	15.667		245	108.183	79.856	49.8377	22.7327	43.9542		246	136.031	77	65.151	108.572	5
246	82	94.367	20.599	51	14.361		246	111.887	62.172	49.8384	22.7281	44.7894		247	149.155	77.383	68.389	109.946	5
247	82	74.629	21.263	45.594	12.739		247	113.072	54.928	49.3333	22.0254	44.3435		248	153.678	78.646	71.719	111.248	5
248	99	69.444	22	34	12.042		248	114.598	48.42	47.7002	20.4878	42.6651		249	152.159	80.586	74.258	111.796	4.908
249	99	69.019	22	36.311	11.778		249	129.92	76.583	46.1958	19.9594	39.6266		250	145.989	80.65	76.828	111.91	4.025
250	115	73.495	22	48.885	11.222		250	123.074	59.158	45.0077	19.6902	36.3601		251	146.003	80.092	79.312	111.422	4
251	173	70.682	22	49.081	10.789		251	129.042	74.946	44.2061	19.6667	33.1715		252	150.094	80.384	79.7	111	5.081
252	206	70.776	22	18.724	10.357		252	109.761	57.281	42.807	19.6667	30.0478		253	147.723	81.636	77.811	110.546	6.87
253	189	68.264	22.866	49.472	10.565		253	118.094	56.376	41.2018	19.8342	27.3089		254	137.222	81.699	75.51	110	9.067
254	150.607	69.404	23.861	51	11		254	106.638	48.158	39.4974	20.2225	25.7974		255	117.73	80.653	74.027	110	9.959
255	111.584	69.586	24	19.272	10.998		255	111.709	71.691	37.9956	21.1058	24.753		256	107.462	79.991	74.981	110.014	9.492
256	102.236	90.612	24	34.94	10.767		256	137.873	59.102	37.193	22	24.4058		257	105.002	79.634	76.332	110.167	7.573
257	118.247	90.942	24	51	10.338		257	147.257	64.969	37.4801	22	26.4503		258	103.313	78.824	77.674	110.49	6.292
258	68.876	74.189	24	34.548	10.351		258	136.546	52.268	39.2018	21.9016	28.9382		259	99.802	78.204	78.624	110.737	5.356
259	49	78.358	24.333	51	10.237		259	125.407	75.2	42.5079	21.6434	31.5655		260	93.984	77.324	79.712	111	4.71
260	46.483	75.24	25	51	10.333		260	107.259	67.572	45	20.9888	33.7324		261	87.465	77.076	81.35	111.294	4.241
261	35.337	70.255	25.333	34.039	11		261	125.527	65.004	45	20.7451	35.3773		262	99.188	77.03	83.263	111.726	4
262	51.292	58.227	25.216	51	11		262	114.559	80.182	43.124	20.7555	36.6895		263	109.735	77	85.217	111.772	3.86
263	67.978	54.889	25.546	50.569	11		263	134.464	48.253	40.2639	20.6887	37.7353		264	112.608	77.28	88.266	111.239	4.164
264	67.798	51.081	25.814	51	11		264	136.148	80.2	41.2779	20.4254	37.993		265	106.151	77.366	91.53	109.934	4.632
265	206	52.155	24.191	51	11		265	127.759	65.106	43.9298	20.3189	37.4204		266	91.912	76.056	93.462	109.029	5
266	255	59.17	25	51	11		266	123.297	65	43.3333	20.4598	36.6869		267	86.995	74.431	94.186	108.336	5
267	255	51	27.8	35.214	11.041		267	123.179	68.287	43.2632	20.8152	35.8404		268	91.03	73.936	94.394	108.333	5
268	255	55.43	30.795	51	11.244		268	128.24	65.048	43.9212	21	34.3585		269	99.668	74.642	94.803	108.345	5
269	255	57.273	32.791	66.394	11.564		269	122.494	69.937	44.5873	21.0032	33.8904		270	112.385	75.512	95.785	108.518	5.644
270	255	59.81	31.929	51	11.854		270	110.4	59.324	45.1907	20.5778	33.8945		271	120.816	76.101	96.767	108.732	6.086
271	255	67.912	30.073	51	12.135		271	111.959	71.475	47.4417	20.0212	33.8549		272	121.15	76.49	98.357	109.491	6.09
272	255	58.688	28.224	65.806	12.172		272	124.403	74.445	48	20.369	34.4674		273	114.285	77.024	100.119	110.664	5.622
273	255	53.191	31	51	12		273	123.137	48.462	48	20.8481	35.1265		274	111.491	77.223	100.188	111.886	5.126
274	255	62.26	34	48.415	12.333		274	118.051	72.319	48.6186	20.6319	35.608		275	115.698	77.547	98.579	113.295	5.019
275	222	66.269	35	51	13.3		275	107.027	74.979	49.3297	20.7715	35.2522		276	122.704	77.667	96.377	114.254	5.74
276	98.618	67.044	34	53.977	14.081		276	107.066	71.222	49.2108	20.7882	34.493		277	127.271	77.667	95.391	114.577	6.46
277	99	68	33.247	51	14.445		277	110.503	65.122	48.8231	20.6667	33.0733		278	128.962	77.481	94.738	116.112	8.151
278	206.719	69.493	33.252	51	14.547		278	108.168	77.256	48.4725	20.6667	33.1037		279	127.759	77.243	94.03	116.914	9.188
279	255	72.865	35	51	15.173		279	106.374	68.849	48.1549	20.7522	34.0745		280	125.206	77	93.387	117.825	9.342
280	239	70.148	35	64.24	16.153		280	106.499	81.615	48.1391	20.8393	35.1649		281	115.821	77	93.64	118.061	9.487
281	208.596	70.711	34.667	51	16.734		281	116.208	67.344	49.2097	21.157	34.7441		282	107.334	77	94.101	117.678	10.838
282	223.528	72.597	33.18	68	17.595		282	110.485	95.936	51.0263	21.4366	33.0333		283	108.028	77.943	94.333	116.931	12.563
283	255	80.379	34.425	51	18.358		283	111.662	66.265	52.9561	21.83	30.1822		284	119.783	78.799	94.429	116.361	16.084
284	251.292	71.11	33.947	68	19.01		284	114.718	80.907	53.5965	22.5463	27.9953		285	126.78	78.923	94.543	114.936	18.787
285	236.899	74.937	33.285	63.26	20.217		285	110.95	81.952	53	22.7089	27.6067		286	124.962	79.245	94.414	113.775	20.245
286	255	70.457	35	51	21.365		286	106.981	70	53.6645	22.0637	28.2332		287	113.034	79.955	93.524	112.81	21.597
287	255	78.773	34.667	73.131	22.512		287	117.124	94.988	53.3715	21.3487	28.9477		288	101.657	81.807	93.05	112.333	22
288	252.483	68.074	34.433	45.673	23.001		288	113.371	66.121	53	20.7951	29.0243		289	97.533	85.911	92.623	112.1	21.963
289	203.135	72.75	34.435	62.477	23.998		289	111.59	76.725	53	20.8574	29.9787		290	92.043	90.409	91.969	111.274	22.41
290	132	77.556	35.667	56.719	26.149		290	108.701	70.873	53	20.5824	30.1968		291	85.63	89.715	91.037	110.713	23.371
291	173	69.308	36.438	62.085	28.514		291	107	75.349	53.0584	20.1373	28.4638		292	80.687	84.761	90.068	110.134	24.296
292	209.236	78.545	36.439	61.889	30.547		292	106.974	72.425	52.9292	20	25.8124		293	77.602	84.162	88.987	109.347	25.484
293	255	70.38	35.322	61.694	32.496		293	106.446	65.997	51.7237	20.1449	22.9877		294	76.079	86.768	88.863	108.492	26.395
294	255	69.898	35.218	57.502	34.788		294	113.504	64.954	50.6316	20.5241	19.9181		295	75.817	87.88	88.871	107.81	27.02
295	251.225	83.35	34.889	61.302	37.068		295	111.357	74.389	50.2544	20.8466	16.8292		296	75.35	88.92	89.759	106.888	27.613
296	255	68.902	33.336	57.894	38.593		296	106.328	61.346	50.751	21.4338	16.3233		297	75.333	90.184	90.674	106.303	28.994
297	243.135	75.461	34	60.91	40.055		297	117.044	53.742	50.8728	22.1856	17.1812		298	81.366	91.036	91.37	106	30.327
298	243.315	68.271	36	68	42.333		298	119.362	71.723	52.399	21.7185	18.6513		299	94.729	91.77	91.759	106.783	31
299	165.27	71.466	37.351	58.482	44.479		299	106.682	65.485	53.2078	21.5358	19.0739		300	105.339	93.168	91.411	107.638	31.17
300	86.966	99.645	39	60.323	46.52		300	106.954	62.202	53.0526	21.0577	19.7682
301	92.011	68.237	39.36	51	48.444		301	108.552	50.804	54.0472	20.1603	21.3215
302	167.652	98.139	39.729	42.069	51.511		302	109.53	64.13	54.6167	19.4785	23.5533
303	233.461	78.089	39.369	51	54.127		303	107.816	49.371	55.1491	18.7143	25.6694
304	156	84.847	39.583	42.539	57		304	109.675	48.047	54.5556	18.823	27.2354
305	66	98.191	38.414	51	59.917		305	114.086	62.82	52.7237	19.0069	28.7765
306	77.865	70.146	36.461	42.147	62.081		306	107.783	50.863	52.5877	19.1119	30.0975
307	82	79.722	35.388	24.952	63.409		307	110.457	53.674	53.9551	19.0684	31.3218
308	72.112	75.457	35	51	65.341		308	118.886	48.475	54.6562	19.6742	31.7335
309	115	105.571	35	43.44	67.087		309	125.212	75.501	53.864	20.4597	31.8472
310	141.708	84.095	35	51	68.83		310	115.018	60.668	53.6535	20.9705	31.1088
							311	122.18	54.584	54.8237	20.9039	29.5324
							312	108.005	70.969	55.3099	20.5244	28.4163
							313	108.936	57.15	54.0192	20.2773	27.0521
							314	118.854	64.42	53.1498	19.3095	26.7319
							315	109.277	62.868	53	18.6951	26.1928
							316	109.587	54.989	52.0175	18.4299	25.9973
							317	107.596	58.907	50.9123	19.008	26.2214
							318	108.21	75.878	50.3158	19.2909	26.9593
							319	117.896	57.682	49.6272	20.0272	27.6369
							320	126.679	48.495	49.3509	20.5496	28.1381
							321	112.917	65.77	50.9665	21.0868	28.8604
							322	128.29	50.849	53.2719	21.9978	29.439
							323	110.536	64.23	53.3333	21.6657	29.4193
							324	118.423	49.597	53	21.6147	29.4049
							325	109.996	64.606	52.7849	21.6553	27.2081
							326	106.533	49.629	52.4609	21.1345	24.9842
							327	131.087	50.492	53.0108	20.3726	23.3709
							328	111.065	72.791	52.5814	19.6667	22.6061
							329	112.037	61.723	53.5893	19.7156	21.8938
							330	123.024	53.845	55.1228	20.222	21.5372
							331	108.011	69.516	55.1694	20.0724	21.7122
							332	132.447	56.528	56.9825	20.519	21.7384
							333	112.179	64.121	57.1683	20.6807	21.7729
							334	130.756	65.202	54.5706	20.3349	21.7661
							335	120.756	56.659	52.3205	20.1279	22.4729
							336	131.935	57.937	53.0249	19.9907	23.3398
							337	115.572	49.118	54.6116	19.0636	23.6952
							338	129.56	63.272	54.0123	17.6703	24.1396
							339	114.643	61.244	53	16.4726	24.8619
							340	122.153	64.651	53	17.0017	24.7657
							341	118.833	49.794	52.5617	17.0542	24.9275
							342	114.217	49.489	50.8889	17.7302	25.0133
							343	121.85	49.565	51.7384	18.5313	25.7817
							344	111.275	63.142	51.5755	19.7119	26
							345	117.711	49.882	50.5551	20.4797	26.1539
							346	120.418	61.593	51.6326	20.5179	27.092
							347	112.327	49.638	52.69	20.3992	27.5468
							348	120.979	60.065	51.2632	19.9095	27.2903
							349	115.477	53.207	50.0962	19.5708	26.0651
							350	113.055	53.054	50.058	20	24.4781
							351	121.239	58.489	50.093	19.9581	24.0701
							352	122.631	58.266	50.8898	20.1809	24.3766
							353	120.054	55.798	54.0283	20.4298	24.8664
							354	113.172	56.415	55.6228	20.9117	24.3035
							355	120.597	62.72	56.8905	21.5093	24.003
							356	118.384	58.559	58.442	21.8707	24.0781
							357	112.839	58.935	55.6226	20.8467	24.3043
							358	120.873	58.618	51.5687	20.6195	25.5048
							359	122.661	63.941	51.3383	19.9962	27.1548
							360	122.078	61.916	52.6682	19.3406	29.0765
							361	120.024	77.064	52.9444	19.1342	30.7562
							362	118.005	67.006	51.3524	19	31.8083
							363	112.546	51.162	50.4737	18.9872	32.7737
							364	119.177	77.43	50.9221	18.7854	33.4327
							365	115.462	67.319	51.6021	18.2499	33.91
							366	116.311	52.922	51.8332	18	33.5144
							367	123.326	88.537	52.8334	18.0292	32.2356
							368	121.007	56.994	52.9877	17.7979	30.1161
							369	132.218	66.61	51.5307	17.2677	28.0733
							370	137.301	65.694	51.5409	17.3337	25.9214
							371	136.412	65	52.9375	17.5956	24.0316
							372	136.239	73.941	53.0985	17.9453	23.2273
							373	136.067	66.412	53.3512	17.6341	22.8456
							374	134.348	72.001	54.6022	17.3333	23.0007
							375	133.992	66.352	54.5619	17.4388	23.6595
							376	137.635	67.375	52.7544	17.8564	24.0218
							377	136.789	70.991	51.1491	18	23.9774
							378	137.085	65.83	50.2719	18	23.3204
							379	138.171	71.627	50.4935	18	23.2291
							380	145.125	69.641	50.7778	18	23.7477
							381	157.775	77.341	50.8012	17.5444	23.8654
							382	165.347	69.1	49.4652	17.2939	23.5889
							383	161.692	78.456	50.6005	17.4885	23.3892
							384	161.061	67.674	53.1754	17.3687	23.2955
							385	160.159	65.385	55.2249	17.0303	22.3917
							386	159.29	78.347	56.4154	16.8062	21.6072
							387	144.617	69.235	58.3354	16.796	21.4761
							388	135.653	79.672	57.2832	16.7943	22.5099
							389	137.097	64.663	54.7564	16.975	23.9545
							390	137.583	82.223	52.6404	17.6496	24.3155
							391	135.004	73.388	52.4786	17.8347	24.4647
							392	134.754	80.175	53.1631	18.651	24.503
							393	137.507	82	53.4444	18.3072	24.6302
							394	140.633	82	53.5602	18.3355	23.4397
							395	150.781	75.286	53.9027	17.9584	22.2271
							396	163.547	82.692	53.9649	17.7098	21.3151
							397	158.295	79.368	54.1711	16.4661	21.2848
							398	139.819	76.356	55.6499	16.2551	21.9658
							399	122.557	81.139	56	16.3333	23.134
							400	116.944	85.224	56	16.7366	24.7061
							401	122.068	71.205	55.6592	16.9786	25.4815
							402	118.068	65.416	54.8001	17.2525	25.639
							403	107.286	80.004	56.1579	17.2314	25.8285
							404	109.255	94.996	56.7858	17.6644	26.5725
							405	107.317	84.932	56.1168	18.0884	26.8922
							406	107.263	68.902	55.7281	17.8537	26.7319
							407	111.921	79.132	58.309	17.8203	26.04
							408	117.416	79.751	58.1939	17.961	24.6469
							409	107.993	81.301	57.1579	17.6399	23.2327
							410	109.919	88.504	55.8826	16.9362	21.9641
							411	111.939	87.517	56.148	16.0338	21.2721
							412	119.638	91.928	57.2764	15.9625	21.6529
							413	129.284	86.417	58.0017	15.7844	21.5341
							414	121.932	82.27	57.1053	15.8532	21.497
							415	118.145	82	55.9766	16	20.4157
							416	108.969	68.435	55.5731	16	20.1709
							417	106.345	83.845	55.1754	16.2579	20.234
							418	106.549	74.294	54.7778	16.7869	19.6732
							419	106.141	79.524	55.1983	16.4313	19.2766
							420	109.627	82	55.6159	16.2816	18.8919
							421	115.846	68.544	55.5175	16.3333	18.9235
							422	120.738	80.374	53.9561	16.382	19.5683
							423	117.705	68.929	53.1535	16.6632	20.7169
							424	109.469	78.39	53	16.9326	21.6081
							425	113.024	68.632	52.7702	17	21.435
							426	120.774	77.635	52.3329	17	20.9469
							427	115.32	81.622	53.097	17	21.0472
							428	115.068	79.976	54.803	17	22.1519
							429	114.014	70.646	55.6623	16.9265	23.2441
							430	106.209	79.198	56.2628	16.1607	23.4023
							431	107	64.787	56.1285	16.4426	23.3762
							432	107.055	76.891	56	16.5	22.9303
							433	106.687	76.733	56	16.4179	21.7231
							434	108.143	73.02	55.3246	16.3333	20.0376
							435	116.315	73.518	54.0439	16.3642	18.9522
							436	118.426	73.94	53.2208	16.5684	18.3416
							437	106.143	80.43	53.2222	16.675	17.5167
							438	109.295	68.916	52.8609	16.4221	16.5066
							439	108.022	78.062	52.1313	16.0306	15.2408
							440	113.895	72.283	53.4957	15.6384	14.5185
							441	114.367	78.836	55.0681	15.3527	14.8199
							442	115.697	79.973	56.1391	15.1907	15.7003
							443	118.049	71.362	55.4226	15.0038	17.1433
							444	109.027	78.415	54.217	15.5929	18.0457
							445	115.238	82	55.1604	16	18.6176
							446	120.439	93.832	55.5985	15.6662	19.1983
							447	114.071	73.651	54.0542	15.5201	20.3741
							448	108.061	78.446	56.6491	15.8856	21.5454
							449	108.832	79.56	58.4298	16	22.3227
							450	111.834	74.317	56.1025	16	23.6799
							451	121.124	76.529	53.3653	16.0813	23.5485
							452	111.185	72.116	52.4438	16.1049	23.6156
							453	121.069	82.267	52.2694	16	23.9553
							454	126.679	82.537	51.9384	16	24.6532
							455	110.053	69.288	51.5563	16	24.2134
							456	111.436	77.69	52	16	24
							457	122.876	69.332	52.6514	16	24.186
							458	105.584	81.054	52.9882	15.784	24.3486
							459	105.192	83.612	53	15.8252	23.7946
							460	110.496	87.888	53	16.001	24.5776
							461	127.844	84.502	52.6657	16	25.3349
							462	105.481	84.104	51.4211	16	25.7801
							463	109.456	72.953	50.8246	16	25.9373
							464	122.92	88.926	51.7368	15.9688	25.6667
							465	108.574	74.081	53.8763	15.7834	25.6746
							466	120.56	77.983	57.3783	16.0841	25.1143
							467	117.583	95.801	59.6754	16.4545	24.827
							468	119.088	87.162	58.0702	16.7768	24.8361
							469	123.159	79.787	56.4649	16.4799	25.5281
							470	108.593	74.207	55.5999	16.0051	26.119
							471	107.425	76.506	54.1053	16	27.4128
							472	106.031	72.169	53.4561	15.7668	28.8494
							473	114.644	79.079	53.7018	16.4694	30.2585
							474	109.432	76.768	56.6294	16.6307	30.5422
							475	107.247	73.311	56.3704	16.314	29.9167
							476	106.929	79.146	54.5322	16.007	29.5027
							477	107	83.1	52.5314	16.2697	28.3746
							478	107	83.18	50.0175	16.4488	27.0552
							479	107.588	78.01	49.0576	16.8261	25.8358
							480	112.797	75.255	49.759	16.8743	25.4437
							481	109	82.139	50.0613	17	25
							482	121.332	90.652	52.1517	17.0125	24.841
							483	118.525	85.629	55.7155	16.9428	24.6056
							484	114.619	69.923	61.2358	16.9415	24.5472
							485	110.905	77.428	66.3756	16.8469	24.6355
							486	108.012	70.19	69.5979	16.8333	24.6161
							487	108.081	76.534	70.3243	16.9702	24.8761
							488	120.217	82.819	71.0335	16.3333	24.5174
							489	116.809	72.868	72.0792	16.5637	23.5149
							490	106.605	78.039	71.1579	17.2321	21.8387
							491	106.191	75.665	70.1671	17.1033	19.9267
							492	106.475	82.538	71.5466	17	19
							493	107	76.316	75.0702	17	18.8914
							494	107	72.036	75.6667	17	19.2033
							495	107	72.876	73.8532	17.0147	19.8484
							496	107	79.172	70.2573	17.3435	20.3758
							497	106.678	69.56	65.9317	18.1701	20.8289
							498	113.427	76.771	59.891	18.9552	20.8197
							499	122.868	70.251	55.4177	18.5763	21.1957
							500	120.328	73.331	51.9123	18.4247	21.9466
							501	136.622	71.834	49.9506	18.5353	21.8715
							502	124.496	66.014	49.2958	18.7794	21.4857
							503	113.165	76.662	49.8893	18.4674	20.612
							504	112.099	71.43	49.1856	18.4685	19.9212
							505	113.663	77.34	49.7427	18.7551	19.4249
							506	106.425	70.447	49.8871	18.8721	19.9945
							507	107.28	76.227	49.3114	19	20.5427
							508	108.775	72.316	48	19.0472	21.2651
							509	114.038	70.277	48	19.048	22.1949
							510	107.397	90.264	48.4211	18.5455	22
							511	106.897	96.082	49.7063	18.6689	22
							512	112.091	121.276	49.8867	18.6624	22
							513	127.946	124.598	49	18.7082	23.408
							514	113.204	101.074	48.932	19.1875	24.7759
							515	117.198	90.22	49.4956	19.0348	25.9798
							516	108.084	90.493	48.883	19.2246	27.7478
							517	114.777	95.892	47.1389	19.2518	29.4017
							518	116.984	103.533	45.0404	19.3333	30.4641
							519	131.703	100.994	43.881	19.4842	31.2104
							520	116.575	87.71	43.5786	19.6923	30.3444
							521	127.154	93.268	43.7325	19.703	28.8418
							522	134.141	87.754	44.1325	19.7324	27.0981
							523	107.194	93.224	44.3953	19.5562	25.8149
							524	106.952	87.798	47.8104	20.0758	24.9814
							525	106.941	93.18	50.1886	20.7038	24.0486
							526	105.737	87.842	51.7456	20.9728	22.8009
							527	110.986	92.9	52.6755	20.6608	22.2346
							528	106.028	78.311	55.0052	21	21.9057
							529	122.489	87.289	58.3012	20.9795	20.8331
							530	106.677	88.922	60.0985	20.7374	19.6487
							531	117.131	91.813	56.9842	20.7862	19.7261
							532	106.034	89.448	53.1852	21.1776	20.7218
							533	127.849	91.295	50.3465	21.5559	22.0872
							534	110.53	92.358	50.4123	22	23.5846
							535	117.739	90.205	49.8179	22	24.7877
							536	109.5	90.551	47.4737	22	25.5625
							537	118.267	84.804	45.1313	22.1913	25.0809
							538	124.325	92.896	44.2368	22.2822	24.4742
							539	117.902	95.062	43.9342	22.1364	23.7016
							540	129.539	93.013	44.4829	22.6488	23.0096
							541	130.344	96.079	46.2248	23.6717	23
							542	133.112	88.192	47.6705	23.7999	23.3792
							543	135.987	92.786	48.3817	23.9705	22.9967
							544	136.255	88.236	48.3332	23.7504	21.7919
							545	139.372	92.743	48	23.9796	19.5411
							546	137.778	120.268	47.6099	23.5012	18.4905
							547	135.749	121.883	45.9764	23.3151	18.3402
							548	136.018	104.441	44.0005	22.9884	19.1197
							549	129.628	88.914	43.4887	23.7212	20.3427
							550	129.206	91.859	43.3443	24.9442	21.3742
							551	134.903	86.914	44.3333	25.7913	21.7248
							552	137.787	89.621	44.7368	26.2363	22.2843
							553	137.461	93.395	44.1139	25.6423	22.1634
							554	138.05	86.007	43.5399	24.4974	20.9777
							555	137.704	82	44.566	23.83	20.0721
							556	129.412	87.482	44.7907	24.6552	19.9745
							557	127.02	85.081	43.9561	24.7885	21.8038
							558	135.85	82	42.1898	23.9138	23.3009
							559	138.463	82	40.6817	23.3333	24.6716
							560	139.526	85.378	38.9932	23.4984	25.2522
							561	140.458	91.352	39	23.9861	25.8289
							562	133.11	79.102	39.5063	23.6969	26.1803
							563	124.378	78.342	41.6842	22.8725	25.9866
							564	122.603	82.845	44.8523	22.6667	25.515
							565	124.128	82.796	43.831	22.5031	25.0688
							566	112.988	92.47	41.0094	22.4121	25.5503
							567	113.57	98.854	38.9701	23.3074	26.3374
							568	119.838	99.727	38.7923	23.7032	27.6024
							569	122.909	80.613	39.0307	23.986	28.6619
							570	122.063	76.352	39.8333	23.8095	27.7137
							571	125.26	74.057	39.3852	23.5591	27.0891
							572	118.309	76.992	39.151	23.4388	27.4664
							573	128.204	82	39	23.1459	28.1583
							574	127.768	78.285	39	23.3925	28.8725
							575	130.577	79.117	39	23.4381	29
							576	134.125	77.306	39	22.6684	28.9547
							577	132.648	78.411	39	22.2583	28.0933
							578	121.811	77.644	39	22.1913	28
							579	130.107	73.156	39.036	22.0149	28.2105
							580	137.479	70.633	39.0302	22.3394	29.1468
							581	137.042	77.963	39.5809	21.9959	30.5152
							582	137.168	72.067	39	21.9852	30.2151
							583	137.749	73.051	39	22.2373	27.6889
							584	137.099	72.495	39.1157	22.6665	22.4657
							585	137.13	65.633	39.9187	23.3985	19.6555
							586	135.611	65.775	39.705	23.8175	18.7683
							587	136.917	74.824	37.9938	23.6854	19.3273
							588	123.925	71.615	39.0175	23.8127	20.0496
							589	122.405	73.994	40.8333	23.825	21.1953
							590	135.122	72.242	39.4321	23.7729	23.5151
							591	138.372	72.714	37.4589	23.6611	26.2053
							592	135.543	70.412	37	23.3407	28.4276
							593	127.467	67.971	36.9175	22.4924	28.8899
							594	131.88	71.052	36.3989	22.3673	28.9678
							595	129.427	73.717	35.9957	22.2172	29.048
							596	131.582	69.02	34.9825	21.466	29.7829
							597	131.541	69.843	34	21.2312	29.9063
							598	124.133	69.107	34	21.0112	28.9368
							599	127.535	74.561	34	21.8402	27.5225
							600	137.88	72.461	34	22.3747	27
							601	138.042	71.681	34	23.4321	26.8739
							602	138.144	80.134	34.5175	23.034	26.6518
							603	137.833	72.526	35.3202	23.8855	26.4611
							604	144.156	74.452	35.5959	23.9655	26.3818
							605	159.136	72.57	35.9828	22.4186	26.994
							606	160.793	73.928	36.2544	21.4671	26.7181
							607	165.471	72.602	35.3662	20.4658	26.4464
							608	170.282	74.364	34.2222	20.1957	25.3694
							609	173.699	72.658	33.5007	20.7788	23.9188
							610	175.897	75.688	32.07	20.7966	22.9477
							611	170.295	83.511	32	21.6275	22.9959
							612	161.514	65.725	33.1148	22.4121	23.7215
							613	159.527	64.999	34.1268	22.9455	24.3647
							614	161.307	79.889	33.6271	22.5284	25.0973
							615	150.785	88.712	32.121	22.3082	25.6749
							616	139.924	88.038	30.4912	22.4548	25.6438
							617	136.12	77.349	29.443	22.1001	24.5615
							618	134.807	73.446	29	21.5295	23.6146
							619	131.263	68.217	29	20.5695	23.5473
							620	130.336	70.834	29	20.7072	23.709
							621	127.074	70.468	29	20.6658	24.5273
							622	121.196	69.344	29	20.4644	24.7227
							623	122.681	71.511	29.2878	19.836	24.004
							624	116.892	66.289	29	19.6667	23.2807
							625	112.88	66.007	29	20.3263	22.7959
							626	111.523	73.912	29	21.3846	23.0787
							627	110.023	64.115	27.8333	22.2562	24.6894
							628	107.774	66.115	26.2478	23.1424	25.9788
							629	107.019	73.165	26.3772	22.7162	26.4325
							630	106.809	73.779	27.9825	21.9912	25.9469
							631	102.432	73.272	28.0219	22.0131	25.2246
							632	98.489	73.68	28.2071	21.6775	25.1018
							633	101.602	70.864	28.6521	21.3512	25.5122
							634	104.677	67.927	28.7199	21.2096	26.3256
							635	106.129	78.984	29.0068	23.4522	27.6832
							636	102.373	83.127	30.2456	23.5425	28.8164
							637	97.226	73.27	30.6447	24.1045	29.0648
							638	98.321	69.62	28.8718	24.513	29.1096
							639	98.278	73.47	26.8377	24.2691	27.805
							640	99.394	71.301	26.2515	23.8529	26.9102
							641	97.564	73.551	26.5673	23.5862	26.9991
							642	99.166	64.825	27.3583	23.3847	26.5891
							643	97.88	58.467	27.3545	22.7693	25.5498
							644	97.75	72.093	26.8596	22.7478	24.2242
							645	98.367	72.402	26.2632	22.0242	24.3143
							646	96.939	64.367	26.0556	22.0216	24.7418
							647	105.338	73.091	27.2719	23.1866	25.2381
							648	106.058	73.09	28.2078	23.4687	25.9123
							649	99.426	65	26.8487	23.7256	26
							650	98.802	72.402	23.9561	24.5607	25.6672
							651	98.901	65.127	23.1535	25.3408	24.9646
							652	100.345	60.182	22.4648	25.3796	24.3799
							653	93.497	61.241	22.7307	25.3217	25.9885
							654	93.559	56.146	23	24.916	28.2105
							655	100.629	59.669	23.074	24.6805	29.3921
							656	92.319	66.173	23.8596	24.8162	28.5483
							657	99.599	69.114	25.3246	25.0435	28.4221
							658	98.139	65.33	26.7096	25.2068	28.582
							659	99.376	61.439	25.557	26.1576	28.6667
							660	107.113	59.709	23.6094	26.9265	27.9757
							661	104.742	59.328	22.755	26.4405	28.3266
							662	108.149	68.365	23.3078	26.5578	29.0128
							663	107.824	73.68	26.1343	26.409	29.1108
							664	102.721	65.133	28.5986	25.4354	28.3885
							665	86.975	71.917	27.2222	25.6743	27.4576
							666	102.252	73.905	26.084	27.235	26.882
							667	86.99	73.073	25.0174	30.7342	26.4207
							668	92.967	73.949	24.7693	33.2839	25.9591
							669	103.803	80.557	25.1139	32.9128	25.5
							670	93.942	89.089	25.452	33.2958	25.3855
							671	100.43	73.848	25.6227	32.4562	25.5758
							672	89.028	73.19	25.9686	30.5896	25.7902
							673	101.87	73.768	24.8396	29.6694	26.5282
							674	100.889	73.279	23.6687	28.7902	28.1602
							675	83.095	70.834	23.0404	27.955	29.8402
							676	99.802	72.876	22.7719	27.9548	30.9459
							677	90.563	86.258	22.1754	26.6958	31.6667
							678	97.187	90.49	21.5789	24.9972	31.6667
							679	84.303	90.578	21	23.7175	30.8913
							680	93.959	90.349	20.9526	24.5799	29.7193
							681	84.333	95.82	21	25.8237	28.3097
							682	93.032	104.46	21.1405	27.0308	26.9074
							683	86.667	100.172	21.3166	27.6452	26.2915
							684	92.85	99.227	21.3333	26.7534	25.8076
							685	90.016	107.194	21.5395	25.959	25.1157
							686	92.817	98.091	21.7575	24.6422	24.5058
							687	96.984	105.905	22.0038	24.0778	23.841
							688	93.723	100.758	22.5439	24.3239	23.0531
							689	102.755	82	22.6535	24.3634	21.9257
							690	107.767	82.76	21.8509	25.3723	21.6514
							691	110.901	82.285	21.0398	26.8953	21.7446
							692	108.663	80.113	21	27.9118	23.004
							693	106.926	76.361	21	28.6667	23.9381
							694	104.649	75.319	21	28.6667	24.0839
							695	96.739	84.593	20.0395	28.7796	24.002
							696	97.121	90.281	19.9649	28.5008	24.4836
							697	91.629	90.616	20.7675	28.2545	24.4355
							698	84.909	83.033	21.5017	29.5957	24.6416
							699	90.662	81.641	21.5942	29.9996	25.1966
							700	76.844	90.717	21	28.4616	27.153
							701	83.733	90.163	21	26.881	29.5327
							702	88.972	93.202	21	24.9336	32.1647
							703	81.303	94.282	21	25.6525	33.6184
							704	93.47	99	21	25.9653	34.0888
							705	79.949	92.904	21.7149	27.0539	33.9261
							706	90.689	91.071	22.9912	27.834	32.3776
							707	80.238	99.583	22.2061	28	29.8076
							708	90.438	99.072	21.4035	27.9348	27.6757
							709	75.012	99.669	21.2661	28.0549	25.7693
							710	83.503	99.243	22.1725	28.3769	24.0496
							711	82.961	96.65	23.642	27.7462	22.9303
							712	79.732	98.47	25.5046	26.3333	21.379
							713	81.515	101.355	26.0436	26.3125	19.9676
							714	78.916	104.027	26.2638	26.7518	19.3348
							715	74.113	105.626	25.3131	27.8773	19.5989
							716	88.292	99	23.8485	28.376	20.3333
							717	81.328	105.979	21.6344	29.288	19.7274
							718	73.091	112.631	21.2807	29.932	19
							719	91.381	104.16	21.8772	29.4096	18.9832
							720	77.424	100.675	22.1376	28.3126	19.1717
							721	83.553	99	21	28.1819	19.5511
							722	78.59	99	21	28.7166	19.9602
							723	72.248	97.16	21.8033	29.0045	19.9852
							724	77.926	91.44	22.4826	29.4907	19.7932
							725	83.059	86.044	21.4127	30.0385	20.0006
							726	71.457	90.427	21	30.1193	20.2717
							727	85.028	98.753	21	30.9154	20.3094
							728	72.469	99.513	20.595	32.143	20.3865
							729	70.034	98.527	19.3158	32.1579	21.6222
							730	81.495	105.416	18.8158	31.3168	22.7046
							731	73.118	123.981	19.1491	30.0376	23.8457
							732	95.362	125.178	21.3509	27.7954	23.1538
							733	76.424	107.032	22.7393	26.2175	22.7221
							734	81.84	102.633	23	25.3642	22.6476
							735	73.46	103.441	23.4224	26.355	22.6577
							736	84.978	96.365	24.1404	27.6661	22.905
							737	74.217	99	25.7456	27.4878	22.8239
							738	73.208	99	26	27.4075	22.6266
							739	85.024	95.608	26	27.3029	21.6341
							740	79.281	96.687	25.6651	26.7126	20.4658
							741	72.965	99.093	25.8333	26.9952	18.7418
							742	86.05	88.432	24.2281	27.04	17.0761
							743	79.698	99	21.6811	28.0785	15.7088
							744	74.251	100.475	19.7193	28.458	15.4921
							745	72.166	100.93	19	28.4352	15.526
							746	71.248	99	19.0965	28.8212	14.5342
							747	80.361	99	20.4197	29.3123	14.4472
							748	79.394	105.092	22.2804	28.5141	14.9704
							749	75.29	103.369	22.113	28.5479	15.4727
							750	81.812	94.398	22.3684	28.5265	15.4982
							751	80.134	107.287	22.9688	27.5124	14.9106
							752	73.394	105.214	22.6093	26.7715	14.7802
							753	83.4	109.808	22.1904	25.9989	15.5505
							754	79.602	105.17	21.2793	25.2341	16.6191
							755	71.233	114.077	20.3982	24.8688	17.6829
							756	78.496	114.281	19.1046	24.5732	19.1042
							757	80.204	120.485	19.1407	24.1547	20.6135
							758	72.933	116	18.587	23.8698	20.6611
							759	77.735	109.94	16.9544	23.8917	20.1977
							760	82.164	105.039	17	24.3751	19.0853
							761	75.283	112.334	19.0658	24.2967	18.5302
							762	78.69	106.705	20.4972	24.1644	18.3914
							763	82.32	108.552	19.5175	24.3824	18.2051
							764	75.153	106.187	18.0649	25.0805	18.1498
							765	79.473	112.718	16.8599	28.2258	18.582
							766	78.336	108.499	16	30.6992	20.035
							767	75.326	99.554	16.5333	30.8531	22.0305
							768	82.561	99.499	16.2456	30.5007	22.7992
							769	76.247	98.948	16	28.8	22.5513
							770	76.747	104.191	16	26.2277	21.6247
							771	80.007	107.884	16	23.0537	19.9697
							772	75.107	103.893	16	20.0597	18.9134
							773	80.317	102.216	15.2998	21.1784	18.5698
							774	78.003	89.175	14.934	23.1152	18.0353
							775	72.25	104.671	15.5489	24.595	17.1371
							776	71.49	104.375	16	24.3932	16.3743
							777	72.135	109.2	16	24.143	15.6823
							778	77.211	115.429	16	24.7136	15.2158
							779	73.272	113.169	16	24.4191	14.9169
							780	72.49	101.079	17.1579	24.374	14.3605
							781	80.447	92.174	18.8114	23.8543	13.5895
							782	83.413	99	18.4609	24.6691	13.8727
							783	90.857	104.535	16.6076	25.1443	14.566
							784	86.88	111.887	16	26.6458	15.5436
							785	97.803	100.231	16	28.771	17.0106
							786	76.324	97.21	16.2336	29.3167	17.7707
							787	70.364	99	16.5595	28.406	18.1517
							788	72	99.306	15.1296	25.5885	18.3333
							789	72	99.081	13.5122	24.0916	18.4293
							790	72	104.154	13	24.0039	19.4811
							791	72	110.063	13.1772	24.778	20.8637
							792	72	99.894	14.8172	26.1769	22.0283
							793	72	96.772	14.3565	26.2268	22.1445
							794	72	94.977	12.1316	25.6357	21.5316
							795	72	90.669	11	25.3447	20.4047
							796	72	99	11	24.7187	19.3588
							797	72	96.969	10.1747	23.9898	21.2485
							798	72	90.909	9	23.9443	24.5547
							799	71.71	95.469	8.7829	25.0001	29.2398
							800	78.845	102.581	8.8917	25.4902	33.5129
							801	76.635	89.036	9	23.168	35.9557
							802	81.194	89.584	9	22.4265	36.2712
							803	77.35	95.25	9	23.02	33.9805
							804	83.011	101.379	7.7719	23.3329	29.9275
							805	78.932	106.873	6.0003	21.9901	25.3571
							806	82.637	105.189	5	20.6146	21.8131
							807	85.801	109.582	5	19.6634	21.5207
							808	91.691	99	5	20.3197	23.1219
							809	103.133	94.218	4.5273	20.5152	24.648
							810	105.528	92.262	3.5351	20.2612	25.2038
							811	115.92	110.682	3	19.9377	24.618
							812	112.217	102.331	3.3964	20.0077	24.4782
							813	119.634	107.116	3.9933	20.2363	24.9287
							814	134.372	89.633	4.852	21.1776	25.2496
							815	136.352	99	5	22.0643	23.3617
							816	136.23	95.763	5	22.9893	21.2251
							817	137.343	89.586	5	25.0017	20.055
							818	138.299	94.49	5	30.0251	20.7551
							819	127.338	97.107	5.6902	31.7173	21.3994
							820	110.246	88.445	6.1228	22.4063	21.958
							821	107.3	86.704	6.7193	18.6592	22.666
							822	108.206	94.318	6.9695	17.7016	21.8191
							823	100.326	86.66	6.1797	16.9642	19.687
							824	98.2	94.362	4.4448	16.5384	17.8194
							825	94.679	86.616	3.9548	16.261	17.2293
							826	87.281	94.405	4.6023	16.0013	17.5706
							827	90.604	86.573	5.1212	15.1612	18.2489
							828	85.609	94.449	5.8424	15	19.2656
							829	82.392	82.136	6.4912	15.2041	20.6257
							830	86.821	86.748	7.6466	15.8358	20.6667
							831	86.937	95.131	8.7763	16.4069	20.5878
							832	82.536	93.362	9.5963	17.1575	20.3604
							833	86.601	109.454	9.3203	17.7577	20.7593
							834	82.658	96.498	10.0369	18.5477	21.0902
							835	77.651	93.112	11	18.1584	21.3956
							836	86.856	100.382	11	17.6843	22.3286
							837	89.963	103.619	11	18.1374	24.0941
							838	89.403	99	11	18.9924	26.0572
							839	91.684	101	11	19	27.0152
							840	103.068	105.528	11	18.999	27.2104
							841	95.406	103.266	11	19.215	26.2855
							842	91.055	121.198	11.2456	19.0931	24.7478
							843	95.99	142.723	11.8421	18.5741	22.6005
							844	84.415	158.394	11.6842	18.1133	19.4719
							845	80.114	162.93	11.5482	18.8296	16.5016
							846	82.285	163.771	12.4404	19.5254	15.2562
							847	78.097	165.192	12.0288	20.0594	16.1941
							848	84.291	174.477	11.064	21.1715	17.5744
							849	92.213	203.844	11.5189	22.0088	19.2817
							850	79.466	213.831	12.5777	22.5645	21.4183
							851	79.073	204.816	13	23.2387	23.3657
							852	87.963	208.137	12.8615	24.2957	24.2862
							853	86.168	173.965	12.8112	25.2327	24.618
							854	91.15	141.218	12.9378	25.7274	24.0251
							855	88.717	111.668	14	25.6975	23.2914
							856	109.516	112.026	13.614	26.4411	21.9878
							857	107.008	113.23	13	27.3333	20.9833
							858	107	103.865	13	27.2532	20.2448
							859	107	106.555	13	26.3129	19.4745
							860	108.599	97.031	14.1825	26.7533	19.3333
							861	95.14	93.091	16.7251	26.8985	19.3333
							862	85.792	100.52	17.9029	26.5593	19.7522
							863	89.409	103.623	16.2203	25.985	20
							864	90.061	95.237	14.4851	25.1524	19.9757
							865	82.744	85.741	12.7316	24.7326	19.7349
							866	83.837	98.25	11.7607	24.8755	19.1962
							867	73.149	97.539	12.4766	24.9503	19.0522
							868	78.548	99.991	13.0351	25	19.0184
							869	84.733	98.289	14.3526	24.883	18.7852
							870	86.947	99	15.2982	24.6017	18.7357
							871	87.129	99	16.2259	24.578	19.0954
							872	89.373	99	18.2281	24.049	19.8076
							873	88.744	99	19	24.4996	19.9798
							874	90.362	99.687	19	25.2505	18.7939
							875	103.246	99.613	19.0446	26.0506	16.697
							876	107.218	88.427	19	26.4646	15.059
							877	111.403	95.473	19.2709	26.1625	14.3537
							878	125.284	100.585	20.7193	25.1099	14.4758
							879	113.941	93.019	21.3158	25.0203	15.2408
							880	107.203	97.326	20.671	25.7778	17.4342
							881	108.312	91.654	19.5482	27.0939	19.2238
							882	105.805	97.015	18.6385	27.7848	20.5803
							883	88.813	92.419	15.157	28.1942	21.2191
							884	72.509	105.083	13.7135	28.6763	22.5551
							885	71.635	85.304	15.3398	29.6355	24.6838
							886	72	98.301	18.0375	28.9723	25.6424
							887	72	94.024	18.9123	27.8372	25.6562
							888	72	86.441	18.3638	26.9208	25.6667
							889	72	97.897	18.5564	26.5234	26.034
							890	72	98.787	18.1228	27.0396	26.3333
							891	72	98.892	17.2911	27.8216	26.3333
							892	72	100.733	16.261	29.7275	27.3531
							893	72	108.316	16.3611	30.3803	28.2711
							894	72.696	87.639	15.2405	30.0047	29.6854
							895	76.518	99	14.605	29.6174	30.1693
							896	78.835	98.139	15.2592	28.1089	29.7564
							897	74.742	94.387	15.6009	26.8971	28.9808
							898	72	97.853	13.7982	26.8768	28.2888
							899	71.842	92.988	13.6535	26.9252	27.5575
							900	72.008	97.575	13.9705	26.0438	27.2162
							901	76.1	91.581	14.5702	25.1446	27.1215
							902	89.49	99	16.2524	24.1007	26.6043
							903	102.725	97.175	19	25.1353	25.214
							904	102.578	90.473	18.7919	26.0353	23.1768
							905	96.277	106.17	16.871	27.0653	22.4397
							906	79.792	99.976	15.1828	27.0523	21.7459
							907	79.563	87.308	14.703	28.1971	21.4611
							908	81.185	99	15.2755	28.9948	21.4431
							909	85.487	96.434	16.1948	28.8322	21.7578
							910	89.794	85.067	18.1227	28.9902	21.6583
							911	91.812	96.388	19.9342	28.6121	21.4615
							912	88.63	86.57	21	28.3352	21.9602
							913	94.332	94.9	20.3224	27.6311	21.7918
							914	111.712	84.901	19.0496	27.767	21.641
							915	124.719	88.389	19.1561	29.4779	21.0455
							916	135.743	100.248	17.6842	30.3645	20.3672
							917	123.321	83.773	16.029	29.342	20.1016
							918	106.166	92.058	17.0716	28.1181	21.09
							919	105.292	89.523	17.5746	27.9254	23.579
							920	96.222	91.058	15.4777	28.3428	25.8545
							921	109.336	90.301	13.9746	28.9241	27.669
							922	109.797	92.705	14.3498	28.631	28.2045
							923	132.66	96.528	15.8186	27.7879	27.301
							924	136.928	84.45	17.2807	27.0307	25.8867
							925	136.02	98.306	19.4648	25.3538	24.641
							926	93.86	93.714	20.721	24.8166	24.546
							927	79.238	87.116	21	24.7984	25.4353
							928	71.805	99	19.9123	25.4746	26.49
							929	71.904	99	19	26.4776	26.8661
							930	72	98.91	19.2054	27.0525	27.0963
							931	72	99	19.3889	26.245	27.5458
							932	72	99	19.4561	25.822	28.2377
							933	72	99	20.1886	27.4429	28.9297
							934	72	99	20.9923	29.0663	30.2761
							935	72	99	21	29.6385	31.3369
							936	71.966	100.624	20.8726	29.6226	32.6956
							937	71.302	107.775	21.4341	29.331	34.0977
							938	71.648	90.823	21.4912	28.8056	35.913
							939	71.955	107.835	21.1048	27.5736	36.6932
							940	72	99	21.1354	25.1427	35.2667
							941	72	99	21.1164	25.57	33.8442
							942	72	99	21	26.7867	32.9894
							943	72	99	20.7851	27.371	32.246
							944	72	99	19.9825	27.9527	31.4095
							945	72	99	19.1798	28.0997	30.4262
							946	72.457	97.031	19	27.0919	29.4366
							947	71.943	83.947	19	25.0712	29.391
							948	76.292	100.351	19.2281	23.3671	28.9412
							949	74.239	109.185	19.9584	22.352	27.5301
							950	72	83.882	19.6111	21.5947	26.2433
							951	72	97.14	19.3347	20.6029	25.3439
							952	81.899	84.486	20.7193	20.1804	24.2241
							953	78.787	95.873	21.561	21.4053	24
							954	71.965	85.772	21.103	22.6811	24.0804
							955	76.619	94.578	21.7488	23.8545	24.8329
							956	74.995	87.076	21.3509	23.5081	25.0544
							957	71.423	93.266	21.8322	23.2095	24.7527
							958	72	88.396	23.962	24.7907	23.8756
							959	71.195	91.937	25.2443	26.1683	22.427
							960	71.696	89.734	23.6147	26.3333	21.4602
							961	71.723	90.59	21.1423	26.3569	21.1459
							962	80.167	90.35	19.2965	27.3688	22.8521
							963	85.392	82.946	19	28.659	26.3499
							964	72.538	91.334	19	28.1781	29.0542
							965	71.679	77.229	19	25.0457	29.528
							966	70.479	83.134	20.3509	23.5899	27.6698
							967	77.845	93.92	21.5703	25.9339	26.1689
							968	87.002	79.747	21.5965	28.4926	24.277
							969	72.844	83.727	21	28.9854	22.3491
							970	77.687	81.911	21.5965	28.3581	22
							971	89.964	83.212	21.3715	28.4518	22
							972	73.067	96.97	21	28.562	22.1639
							973	72.592	80.649	20.2281	27.9457	23.1195
							974	75.152	81.012	19.3212	25.5994	23.3213
							975	89.952	72.981	21.1768	23.1009	23.5058
							976	74.674	89.318	22.4035	21.607	24.2585
							977	83.499	71.122	22.3806	22.5825	24.3176
							978	92.741	86.402	21.4991	23.9817	24.4026
							979	73.452	71.803	20.7495	23.846	24.8619
							980	74.306	75.708	19.7368	23.8317	24.2691
							981	93.83	88.988	19.443	25.2149	22.661
							982	79.558	74.585	19.7544	26.5577	21.3653
							983	100.083	82	20.3509	26.5565	21.1939
							984	107.04	81.704	20.9474	26.8612	21.6345
							985	75.578	76.296	20.4561	28.2186	22.365
							986	103.751	82.501	18.6079	29.2045	22.8506
							987	76.557	90.034	18.7368	29.2524	23.2526
							988	103.876	68.978	19	28.8998	22.5908
							989	79.184	83.835	18.8736	28.8735	22.3227
							990	102.034	79.894	18.0614	27.7976	22.6893
							991	108.002	67.329	17.4726	26.5676	22.3237
							992	107.044	96.666	17.5035	26.1247	20.9439
							993	107	65.141	16.8599	25.368	18.8761
							994	107	69.113	16	25.4961	15.7217
							995	106.038	68.539	16	25.6783	12.9196
							996	122.592	77.917	16	25.9599	11.2494
							997	134.523	74.656	16.3909	26.4809	10.4175
							998	124.304	81.169	17.4055	25.1033	9.7245
							999	124.023	65.81	18.482	24.4334	9.3157
							1000	137.659	81.875	17.0702	25.0627	9.4006
