# Supplementary material for: Whole-body cellular mapping in mouse using standard IgG antibodies
Source: Nat Biotechnol. 2023 Jul 10;42(4):617–27. doi: 10.1038/s41587-023-01846-0 (PMC11021200; doi:10.1038/s41587-023-01846-0)
Supplement: Supplementary file 38 — Statistical source data. [file 41587_2023_1846_MOESM38_ESM.xlsx]

## Sheet: Sheet1
Supplementary Fig. 7c
	kidney 1	kidney 2	kidney 3	kidney 4	kidney 5
Volume coverage ratio of TH nerve in each organ	1.7	1.74	1.77	1.68	1.63
