# Supplementary material for: Whole-body cellular mapping in mouse using standard IgG antibodies
Source: Nat Biotechnol. 2023 Jul 10;42(4):617–27. doi: 10.1038/s41587-023-01846-0 (PMC11021200; doi:10.1038/s41587-023-01846-0)
Supplement: Supplementary file 39 — Statistical source data. [file 41587_2023_1846_MOESM39_ESM.xlsx]

## Sheet: Supplementary Fig. 8d   
Supplementary Fig. 8d
Heart
Regions	ROI 1	ROI 2	ROI 3
Colocalization precentage	65.2356	66.2565	71.9569
