# Supplementary material for: Whole-body cellular mapping in mouse using standard IgG antibodies
Source: Nat Biotechnol. 2023 Jul 10;42(4):617–27. doi: 10.1038/s41587-023-01846-0 (PMC11021200; doi:10.1038/s41587-023-01846-0)
Supplement: Supplementary file 40 — Statistical source data. [file 41587_2023_1846_MOESM40_ESM.xlsx]

## Sheet: Fig. 1b 
Fig. 1b
Days	Control	CD1	CD2	CD4	CD5	CD6
2	1.21666	3.52347	5.73159	1.40926	11.9384	0.729566
3	1.44067	6.94082	40.9045	1.77322	54.9192	2.76885
5	3.41969	6.63015	46.7779	3.45429	62.8227	3.60067
7	6.59585	9.25825	52.3057	4.07	72.6341	4.52668

## Sheet: Fig. 1d
Fig. 1d
CD5		Control
Size	Intensity	Size	Intensity
0.2	0	0.2	0
0.2316	0	0.2316	0
0.2682	0	0.2682	0
0.3106	0	0.3106	0
0.3597	0	0.3597	0
0.4166	0	0.4166	0
0.4825	0	0.4825	0
0.5587	0	0.5587	0
0.647	0	0.647	0
0.7493	0	0.7493	0
0.8678	0	0.8678	0
1.005	0	1.005	0
1.164	0	1.164	0
1.348	0	1.348	0
1.561	0	1.561	0
1.808	2.3	1.808	1.3
2.093	9.1	2.093	5.1
2.424	16.5	2.424	9.5
2.807	19.5	2.807	11.5
3.251	17.9	3.251	13.1
3.765	13.8	3.765	11.8
4.36	9.2	4.36	9.2
5.05	5.5	5.05	6.9
5.848	2.8	5.848	4.2
6.772	1.3	6.772	2.2
7.843	0.5	7.843	0.9
9.083	0.1	9.083	0
10.52	0	10.52	0
12.18	0	12.18	0
14.11	0	14.11	0
16.34	0	16.34	0
18.92	0	18.92	0
21.91	0	21.91	0
25.37	0	25.37	0
29.39	0	29.39	0
34.03	0	34.03	0
39.41	0	39.41	0
45.64	0	45.64	0
52.85	0	52.85	0
61.21	0	61.21	0
70.89	0	70.89	0
82.09	0	82.09	0
95.07	0	95.07	0.1
110.1	0	110.1	0.3
127.5	0	127.5	0.7
147.7	0	147.7	1.2
171	0	171	2.1
198	0	198	3.1
229.3	0	229.3	4.5
265.6	0.1	265.6	5.8
307.6	0.1	307.6	4.4
356.2	0.1	356.2	3
412.5	0.1	412.5	2
477.7	0.1	477.7	1.1
553.2	0.1	553.2	0.6
640.7	0.1	640.7	0.2
741.9	0.1	741.9	0.1
859.2	0.1	859.2	0
995.1	0.1	995.1	0
1152	0.1	1152	0
1335	0.1	1335	0
1545	0	1545	0
1790	0	1790	0
2073	0	2073	0
2400	0	2400	0
2780	0	2780	0
3219	0	3219	0
3728	0	3728	0
4317	0	4317	0
5000	0	5000	0

## Sheet: Fig. 1h and 1i
Fig. 1h							Fig. 1i
Distance/pixels	Signal to noise						Distance/pixels	Signal to noise
	wildDISCO	vDISCO	iDISCO	uDISCO	PEGASOS			wildDISCO	vDISCO	iDISCO	uDISCO	PEGASOS
0	6	16	14	59.6667	5		0	82	40	26	25	27.6667
1	12.073	16.6505	13.6662	38.6811	7.8727		1	82	39	26.3364	25	28.7262
2	18.147	17	13.4405	33.4671	8.7701		2	98.538	37	26.3394	25	28.4915
3	27.256	17	13.1598	36.5685	8.0132		3	99	37	25.9727	24.3138	27.7372
4	31.573	17.0173	13.2516	39.4207	8		4	108.585	38	25	24.3073	27.017
5	29.022	17.6886	13.3367	43.4441	6.5079		5	114.774	38	24.6818	24.3008	27.7713
6	30.216	18.1439	13.0275	52.5728	5.0527		6	129.838	38	25.0545	24.2943	28.1752
7	32.21	18.5262	13.5197	52.313	5		7	130.154	37	25.6879	24	28.0642
8	34.44	19.8422	13.4171	50.125	3.9266		8	158.298	37.3228	25.6667	24	26.5025
9	34.564	20.4455	13.5033	41.5216	3.0572		9	146.985	37.6667	26	24	26.4633
10	35.489	21.6582	13.3333	37.6851	2.0651		10	148.107	38.3333	27	24	27.9565
11	43.836	22.484	13.6452	37.1693	2		11	157.725	38.0145	27	24	29.0118
12	51.928	24.9482	13.6784	38.384	1.0781		12	169.09	37	26.8909	24	28.5646
13	38.47	30.276	13.9138	39.8979	1		13	137.986	37	27	25	27.0561
14	32.284	33.3366	14	38.4817	1		14	128.308	37	27	25	26.4727
15	39.5	35.0209	14	32.3691	1		15	112.376	36	26.6667	25	26.7277
16	48.774	38.9106	14	28.9746	1		16	121.415	36.9789	26.6667	25	26.3429
17	58.072	44.7243	14.133	26.64	1.8894		17	106.834	37.6667	27.3333	25	26.0592
18	86.568	47.1731	14.867	26.649	2.8829		18	99.584	37.0237	26.3333	25	27.1531
19	84.795	47.1619	15.4986	33.4464	3.8764		19	86.345	37	26	25	27.6692
20	55.267	45.7221	15.9998	38.8754	3.1302		20	82	37.3333	26.7273	25.6098	27
21	60.904	45.7106	17.5306	44.1395	2.1367		21	82	37.3333	27.7303	25.5902	27
22	80.954	48.8954	18.6887	42.6408	1.474		22	82	37	29	25.8098	27.3131
23	83.826	50.4288	20.3783	43.146	1.074		23	89.513	37	29	25.8163	26.7826
24	70.92	51	22.2724	42.2006	1		24	86.436	37	28.3333	25.6667	26.912
25	101.222	51.8691	24.2699	43.0311	1		25	82	35.6667	28.0758	25.6667	27.9204
26	168.032	54.3542	27.8983	45.5567	2.078		26	93	34.6667	28.0788	25.6667	27.3489
27	158.88	56.2595	33.0682	48.6326	2.7792		27	88.231	34.3333	29	26	26.971
28	90.99	57.9617	41.3111	48.7917	3		28	82	35	29	26	27
29	68.928	59.4475	51.1859	46.1883	3.0986		29	88.11	35	29.2636	26	27.0775
30	76.4	60.52	59.0684	43.6078	3.9313		30	80.076	35.3333	29.2727	26	26.8001
31	104.23	58.7468	63.637	44.662	4		31	75.876	35.3333	28.9485	26	26.1364
32	73.9	58.9928	65.89	47.487	4		32	90.963	35	28.1939	26.6667	25.9149
33	26.684	60.9197	66.511	49.2781	4.0759		33	87.892	35	28	26.6667	25.8185
34	32.195	62.408	66.5993	52.6533	5		34	91.154	35	28	27	26.7749
35	37.678	61.8963	67.2921	57.6586	5.0549		35	102.838	35	28	27	27.8125
36	41.6	59.9541	67.2936	57.8594	5.914		36	112.112	34	28	27	29.0324
37	39.575	62.4138	68.0995	57.089	6		37	119.06	34	29.3364	27	29
38	39.835	66.7469	68.6232	58.0451	6		38	135.009	34	30.3455	27	28.3392
39	41.7	68.849	69.4968	57.7183	6.035		39	164	34	31	27	28.2187
40	47.067	69.1223	70.2797	59.4925	6.814		40	175.448	33.6667	30	27	28.9272
41	48.025	70.3162	70.21	58.4366	6.0116		41	184.487	33.6667	29	26.6667	31.721
42	51.52	72.3177	70.3333	56.5696	6.4186		42	200.789	33.6667	28.7939	26.6667	29.2854
43	60.281	73.0288	70.3333	54.7696	6.5085		43	230.086	34	29	26.6667	27.6915
44	60.693	73.048	70.4939	52.5238	6		44	253.869	34	29	27	28.1426
45	58.2	73.4917	71.2731	51.1511	6		45	255	33	28.6061	27	28.9414
46	51.908	74.9646	71.8454	56.2744	6.9913		46	255	33	27.3333	27	30.3913
47	44.84	76.6955	73.054	60.5575	6.0942		47	255	33	27.3333	27	31
48	43.808	78.3432	73.8971	59.9808	6		48	251.645	34	28	27	30.7094
49	47.9	79.5878	74.7215	57.2836	6		49	231.787	34	30	27.6667	30.0416
50	50.111	81.5876	75.2991	56.0473	6		50	201.004	34	31	27.6667	30.4751
51	48.308	83.5994	74.8598	55.9467	6.6198		51	184.077	33	31	27.6667	30.3554
52	48.308	85.9722	75.9697	57.2097	6.538		52	173	33	29	27.6667	29.7337
53	50.97	85.4504	75.9918	56.5266	6.0233		53	170.108	32	27	27.6667	29.0906
54	51.904	86.7218	74.9505	55.2071	6.7267		54	167.743	32	27	28	28.8255
55	50.511	87.1924	74.3711	55.8235	6.7375		55	183.751	32	28.1667	28	28.947
56	51.653	86.9389	73.5396	57.7905	6.978		56	202.173	31	30.5091	28	30.0775
57	54.08	87.8283	72.3342	58.4709	7.0858		57	214.594	31	31.8394	28.5919	31.4858
58	53.707	87.4366	71.5379	61.5463	7.0228		58	241.337	31.3333	31.8424	28.6667	31.2154
59	51.353	86.3592	70.9173	62.6752	7		59	242.186	32.6667	31.8455	29.2325	30.3224
60	48.4	86.4739	69.4342	62.6794	7.8221		60	255	33.6667	31	28.9431	29.8245
61	45.365	85.7329	69.5955	62.1184	8		61	255	33	30.6667	29	30.2245
62	39.948	84.8447	68.9351	59.7329	7.959		62	255	32.3333	30.3758	29	31.4747
63	29.944	84.4213	67.6529	57.933	7.9971		63	255	32	30	29	32.3752
64	24.653	83.6042	66.9612	57.7217	8		64	255	33	30	30	32.7
65	28.233	83.9948	66.3781	58.3253	8		65	255	33	29.8636	30	31.185
66	35.704	83.4264	65.8003	60.6887	8		66	255	33	29.6	31	29.5302
67	38.947	81.9387	64.7991	62.6194	8		67	255	33	29	31	30.0699
68	40.337	79.3462	63.5702	60.5067	8		68	255	33	29	30.6667	31.3663
69	47.916	75.5727	62.5964	60.7449	8.2998		69	255	33	29	30.6667	31.6087
70	62.711	73.5578	62.3587	66.3114	8.2842		70	255	32.2767	29.6667	30.6667	31
71	65.512	74.7949	62.7311	59.9872	8.1757		71	255	32	29.6667	31	30.448
72	52.712	77.4596	62.4419	56.8923	8.7612		72	255	31	29.6545	31	29.582
73	49.318	78.3732	62.37	56.3908	8.9588		73	255	30.6667	29	31	28.1224
74	54.833	76.1924	61.6738	57.754	8.9597		74	255	31.6667	28	31	30.1839
75	58	75.7012	61.9775	58.8351	9		75	255	31.6667	27.5455	31.6667	31
76	57.728	77.6238	60.6558	58.4426	9		76	255	32	27.3333	31.6667	31
77	57.935	78.8807	60.9544	56.9897	9		77	255	31	27.7	31.6667	30.9742
78	55.024	76.5208	60.579	58.351	9		78	255	30	28.7091	31	30.6363
79	55.073	72.3696	60.4591	58.5697	9.2152		79	255	30	30	31	30.1481
80	54.667	68.7587	60.7051	55.4314	9.1996		80	255	31	31	30.813	30.3403
81	52.436	67.3815	60.738	53.0314	9.0911		81	243.07	32	31	30.6667	31.18
82	49.668	71.1342	60.3116	53.6902	9.6672		82	223.948	31.2253	31	30.6667	32.4307
83	48.082	78.7587	59.7708	53.5525	9.9588		83	190.864	30.5573	31.2455	30.7935	31.5044
84	47.288	86.4561	59.4226	55.3695	9.8865		84	159.949	31.6667	32.2364	30.787	31.01
85	46.022	89.1909	59.9963	58.6667	9.9362		85	121.308	31.224	31.2273	31	30.9749
86	43.813	89.7754	60.2938	56.1303	10		86	106.742	31	30	31	30.4228
87	38.892	88.4221	59.7444	54.9058	10		87	85.719	31.2292	28.7364	31	29.2338
88	30.52	86.3406	59.0808	53.973	9.9211		88	82	31.6667	28.6667	31	29.2953
89	21.687	83.1032	58.8015	52.7576	9.4419		89	82	31	30.8091	31	29.8049
90	15.6	75.7767	59.6473	52.0231	9.5684		90	72.703	30.3333	30.6061	31	29.3959
91	13.293	67.1163	60.3358	50.6198	9.6895		91	72.588	30	29.3333	31	30.8211
92	11.987	62.4195	60.9894	52.9156	9.2596		92	68.27	30	29.4424	31.6667	30.6912
93	11.144	64.96	61.6169	55.7755	10		93	56.866	30	30	31.6667	29.2337
94	11.954	69.2621	61.671	59.8035	10		94	49.531	29	31.0485	31.722	29.0054
95	15.667	71.7521	60.7906	58.5433	10		95	49.546	29	31.4242	32	27.8507
96	21.88	72.7692	61.4192	58.2446	10		96	52.462	30	31	32	27.1778
97	28.898	72.5839	61.171	57.8824	10.3468		97	62.565	31	30.5879	32	28.3822
98	34.027	71.6707	60.1528	55.1737	10.6229		98	66	31	30	32	31.2323
99	35.676	70.0438	58.7194	54.573	10.4452		99	66	30	31	32	31.3289
100	35.333	66.6535	57.2521	53.8997	11.0546		100	74.606	30	31.9091	32	31
101	36.272	64.1967	55.7151	50.9755	11.2611		101	81.973	30.4005	29.3061	32	31
102	38.576	63.3669	53.2184	52.9467	11.4403		102	83.006	30	28.3333	32	31.0936
103	42.578	52.6897	51.2405	54.0942	11.7054		103	82	30	30	32	30.3819
104	47.372	41.3333	49.8615	53.1378	12		104	77.571	30	30.0545	32	29.5312
105	47.4	36.1541	50.1988	51.2065	12.2558		105	68.525	30.805	29.0909	32	28.9378
106	46.873	33.2062	49.5455	46.9389	12.9154		106	66	31	30.0364	32	28.8658
107	46.317	31.4936	50.0894	46.4152	13		107	74.285	31	30.0273	32	29.7051
108	48.224	29.8846	52.0674	43.676	13.2097		108	91.077	31.4269	30.0182	32	29.0958
109	48.92	29.0224	54.3075	41.9176	13.6872		109	101.185	31.8103	30	33	28.5203
110	49.644	29.7913	56.0376	44.1672	13.7693		110	110.429	30.8116	29	33	28.9932
111	49.876	29.129	59.3659	43.2042	13.5679		111	115	30.3333	28	33	28.2779
112	52.293	29	62.4903	41.3195	13		112	134.665	31	28	33	27.5236
113	54.707	29.6763	64.1033	41.606	13		113	163.099	30.4466	29	33	27.0259
114	58.08	31.1011	65.252	39.0227	13.2044		114	171.487	30	29.3576	33	27.3264
115	61.467	32.6635	65.3161	33.3426	13.8143		115	141.157	30	30.0303	33	28.1002
116	61.94	36.1977	65.3333	29.2793	13.7643		116	97.552	30	30.0545	33	28.0159
117	61.7	41.4635	65.0865	27.1063	13.7268		117	75.412	30	31	33	26.7765
118	60.215	50.4713	64.3561	24.0926	12.6187		118	61.344	31	31.9273	33	26.0046
119	63.114	58.3287	63.9588	20.2133	12		119	57.148	32	31.9182	34	28.1339
120	71.2	63.0789	65.1531	19.9631	11.9521		120	65.952	31	30	34	28.48
121	74.312	65.3632	66.5491	22.2262	11.642		121	66	31	29	34	27.8053
122	71.078	66.4805	67.3606	21.6506	11		122	66	31	29.0364	34	25.9811
123	74.992	67.3982	67.6709	21.5627	11		123	60.385	31	30.0788	34.4	25.2268
124	92.035	69.2224	67.8162	21.7926	11.2104		124	54.385	31	31	34.6667	25.5728
125	110.667	71.5377	68.2091	24.1522	11.9956		125	70.851	31	29.9091	34.6667	26.065
126	118.824	71.9236	68.9212	25.8368	12.1345		126	91.557	31.502	29	34	26.8566
127	133.89	70.1803	69.8689	26.2186	12.7423		127	111.267	32	30.1788	34	26.2098
128	164.724	69.3018	70.2234	25.4421	12.7422		128	106.041	31.3333	31.2788	34.1675	25.4556
129	217.648	68.6029	70.4679	26.5629	12.7147		129	98.544	31.3333	32	34.3333	25
130	248.267	68.3056	70.2673	27.5456	12.3954		130	87.353	31.3333	31.2727	34.3333	25.0169
131	246.173	69.3529	70.2089	26.1106	11.9317		131	78.452	31.3333	30.3333	35	25
132	222.344	69.1627	69.8355	24.7784	11.5842		132	65.664	31.3333	30	35	24.5309
133	178.239	67.8084	70.036	21.3621	10.9594		133	62.034	31.3333	29.8606	35.3333	24.6314
134	120.713	66.6029	70.0764	18.16	10.7404		134	52.769	31.1766	30	35.3333	25.8707
135	82.4	65.1863	70.3531	18.5571	10.9944		135	57.226	31	29	35.3333	25.0184
136	65.353	63.5641	70.0668	19.2533	10.9615		136	64.793	30.3333	29	36	25.6597
137	55.943	62.3756	70.3739	19.6043	10.7157		137	60.846	30.3333	30	36	26.4581
138	51.08	59.3955	71.11	19.4155	10.3846		138	63.538	31	30	36	27.087
139	45.572	57.7575	71.6577	18.9501	9.9283		139	66	31	28.8424	36	27.0996
140	40.067	57.0429	73.0321	17.8904	9.3076		140	66	30.6667	29.7576	36.2683	26.4631
141	34.456	56.4392	74.5815	19.3809	9.2968		141	66	31.6667	31.6667	37	26.813
142	31.26	55.5973	74.3158	19.6251	9		142	66	32	30.6667	37	27.2957
143	29.516	54.6128	74.4464	18.942	8.9132		143	66	32	29.4667	37	26.9174
144	30.2	53.8619	74.3756	19.717	8		144	66	32	30.4606	37	26.6349
145	30.8	55.2019	74.6421	19.4729	7.8959		145	66	32	31	36	26.0683
146	32.045	56.4081	76.0003	21.3557	7.7345		146	66	31	31.4485	36	25.9244
147	31.008	57.6688	76.3333	22.7553	6.9805		147	65.945	31	31.6667	36	25.828
148	25.095	60.3044	76.6851	23.5893	6.5396		148	56.548	31	32.3333	36.6667	25.5043
149	19.841	62.5487	78.4146	23.792	6		149	55.921	31	32.7636	36.6667	25
150	16	62.7023	80.0795	22.7497	5.9734		150	53.154	31	32.6364	37	25.276
151	14.041	62.64	80.8413	20.8792	5.2366		151	65.227	32	32.2091	37	27.1191
152	14.947	61.334	81.0059	19.9768	4.9757		152	65.922	32	31.7455	37.0228	27.5663
153	15.276	61.9607	80.8032	20	4.0282		153	80.769	32.3333	31	37.6667	27.0588
154	18.402	63.6588	80.0897	19.5216	3.1649		154	97.462	33	30	37.6667	26.2604
155	23.978	64.9677	79.4907	18.5098	3.959		155	105.486	33	29.3333	37.0163	26.0876
156	29.968	67.0833	80.3725	18.5719	4.3578		156	103.706	32	29	37	24.9226
157	33.192	69.3578	81.4943	18.9451	5.1046		157	115.19	32	30	37.6667	24.1177
158	33.867	69.7258	82.3447	18.8291	5.5784		158	100.935	31	32	37.6667	25.1115
159	34.76	69.4383	83.9108	18.367	5.9759		159	95.923	31	31	37.6667	26.2952
160	37.689	70.2485	86.4142	17.9227	6.7431		160	98.008	31	29	37.6667	26.8392
161	40.341	70.833	89.4233	17.3333	6.9928		161	105.545	32	30.5364	37.8081	26.9622
162	42.144	71.7338	89.8327	17.3206	7.0325		162	115.795	32	31.5273	38	27.5709
163	43.743	72.7914	88.9774	17.0788	7.9068		163	106.069	31.3333	31	38	28.292
164	44.366	74.2313	88.0998	17.1075	8		164	99.203	31.3333	29.4909	38.6667	28.2784
165	44.8	75.2169	86.5008	15.9758	8.3144		165	85.542	31.3333	27.5	38.6667	26.9969
166	45.726	76.6966	83.7922	15.0166	8.9317		166	82	31	28.3394	38.6667	25.7902
167	47.108	78.3554	82.3333	14.4976	9		167	87.582	31.1133	29	38.1724	24.9395
168	48.616	79.5582	81.4111	14.7296	9		168	80.36	32	29.4727	38	26.2325
169	51.088	80.2951	80.0234	14.7599	9.8525		169	80.893	31	30	38	26.9176
170	53.511	80.6028	76.9413	14	10		170	60.059	30.6667	29	38	26.1292
171	56.216	80.9874	73.7673	14.654	10.0049		171	60.983	31	29	38.3366	25.6798
172	61.017	81.825	72.4958	15.0904	10.846		172	54.692	31	29.2303	39	25.4546
173	65.095	82.484	72.7316	14.9791	11.1864		173	53.411	31	28.5727	39.2504	24.9902
174	67.8	82.9872	72.8783	14.2936	11.8801		174	57.235	30	28.5818	39.6667	25.0423
175	69.556	82.5414	70.4389	14.4567	12		175	61.435	30	27.8636	39.6667	25.6605
176	71.041	83.5194	65.3875	14.4365	12.4446		176	66	30	28.6667	39.8114	25.0035
177	71.404	83.7197	60.5483	14.5517	12.6594		177	66	32	30.3909	40	24.7177
178	71.6	82.7515	56.4031	14.5905	12.7679		178	75.339	33	30	39.8423	24.9917
179	71.952	81.8925	52.2638	14.8901	12.7437		179	82	32	29	39.4976	24.74
180	71.4	81.2012	47.6829	15.6309	12.9281		180	82	31.3333	29	39.3333	23.6263
181	73.682	79.928	45.4179	15.8718	12.7659		181	82	30.3333	29	39.5106	22.9888
182	78.61	78.1667	42.583	15.852	12.9382		182	89.412	30.3333	30	39.6667	23
183	83.916	76.8878	38.6029	16.0372	13		183	81.978	30.3333	30	39.6667	23.4314
184	88.406	76.075	36.489	16.4045	13		184	74.036	30.3333	29.3273	40	24.7826
185	92.233	75.4709	36.1565	16.6494	13		185	76.516	30.3333	28.3182	40	24.4631
186	87.56	75.1603	35.2944	16.4323	13		186	73.966	31	28	40.2472	23.8651
187	81.104	74.8663	35.0034	17.0533	13		187	72.154	32.1739	28	40.6667	24.3644
188	81.124	74.866	35.4061	17.2706	13		188	75.166	32.6667	28	40.6667	25.406
189	77.616	75.0051	36.2356	17.3625	13		189	75.05	32	27.7182	40	25.4461
190	72.911	73.0639	36.8652	17.4118	13.4638		190	66	31	28	40.4715	25
191	72.247	71.8814	37.7834	17.4824	13.1593		191	60.8	30	29	41	24.9376
192	73.888	71.8698	38.0017	17.6285	13.2012		192	53.198	31	30	41	24.4334
193	76.46	72.7089	38.3818	17.3816	13.8162		193	52.655	31.3333	30.2455	41	23.8428
194	79.066	73.5365	39.1267	17.5216	14		194	56.797	31.3333	29.2364	40.6667	22.8916
195	84.5	74.0052	40.723	17.4164	14.2787		195	49	31.3333	28.0758	40.6667	22.6931
196	99.814	75.681	40.4603	17.6901	14.832		196	49	31	27.3333	41	22.9445
197	119.705	76.414	41	18.5176	14.9617		197	49	30	26.3333	41	24.1834
198	149.024	76.2151	41.3193	19.1294	15.615		198	49	30	25.6667	41	24.5712
199	202.507	75.9776	41.8746	19.9076	15.7909		199	49	31	25.2697	40.961	23.0803
200	243.889	76.242	41.7074	20.2837	15.9015		200	45.925	31	25.8182	40.9675	23
201	255	76.4365	42.3038	21.0958	16.6443		201	43.911	31	27	41	23.6049
202	255	75.9589	42.4992	21.5843	17		202	66	33	27	41	23.2817
203	255	75.9802	42.9086	22.1918	16.6714		203	66.584	32	27	41	21.7732
204	253.32	76.3417	43.2188	22.28	16.7595		204	72.343	31	27.097	41	20.2646
205	234.478	77.0157	43.854	21.8235	16.3431		205	72.687	32	27.0909	41.6667	20
206	185.194	77.9178	44.2827	21.9961	16.1194		206	66	32	27	41.6732	20.3762
207	138.78	79.5418	44.34	22.8166	17.2272		207	66	30	27	41.6797	21.5274
208	110.132	80.6667	44.5714	23.4422	18.3905		208	66	30	27	41.6862	23.2594
209	87.628	80.6719	45.27	23.5373	18.3136		209	69.94	30	27	41.6927	22.7486
210	71.2	81.7677	45.8783	22.9619	18.2386		210	79.611	30	27	42	21.5173
211	60.867	82.9497	46	22.9882	18.4731		211	67.268	30	27.3879	42.2943	21.0491
212	54.983	82.4987	46.3208	23.2792	18.5501		212	71.091	31	28	42.2878	21.579
213	51.32	83.537	46.3911	23.138	18.7923		213	61.462	30.9473	27.0636	42.6667	22.4902
214	46.96	84.1306	46.4385	22.9373	19.3763		214	62.889	30	27.3697	42.6667	23.1096
215	42.989	84.4431	46.1581	22.7636	19.349		215	50.385	30	28	42.6667	22.8047
216	39.336	84.6686	46.357	22.3128	19.5466		216	65.76	30	26	42.7382	22.0813
217	35.805	84.1111	46.5099	21.9824	20		217	59.523	29	24.6667	42.7447	22.673
218	32.893	83.9836	46.8258	22.0854	20.0567		218	58.252	29.6206	27.6667	42.7512	22.8077
219	30.236	84.4872	46.49	21.6	20.453		219	66	30	28.6667	42.7577	21.8185
220	27.111	84.7079	46.5234	21.7151	20.8402		220	66	30	27	43.3333	21.0643
221	25.28	84.3073	46.709	21.96	20.4859		221	66	30.1265	26.0182	43.4374	20.4607
222	23.936	83.3442	46.833	22.0039	20		222	79.283	31	25.0182	43.6667	20.6295
223	22.917	80.2046	46.6876	21.9805	20.325		223	81.862	30	25	44.0179	21
224	22.267	75.6266	46.3095	21.7664	20.757		224	98.308	30	25	44.2472	21.3404
225	22.5	71.5866	46.2659	22.5779	20.7247		225	120.024	31.2227	25	44.2602	22.4713
226	22.279	68.3355	46.3722	22.8619	20.6535		226	153.457	32.2978	25	44.0764	21.8979
227	23.895	65.3624	46.6516	23.1427	21.1994		227	170.838	33	26	43.8098	20.4248
228	22.864	65.1637	46.5801	24.0126	21.4437		228	154.834	32	26	43.4488	19.0495
229	22.954	68.1421	46.3148	24.0628	21.7614		229	149.593	32	25	43.4683	19.6465
230	23	71.8225	46.8236	24.4752	22.6776		230	118.762	31	24	43.4878	21.1153
231	23.84	76.0658	46.423	24.9282	23		231	115	30.087	23.3	43.6715	21.7675
232	23.078	80.524	46.1497	26.1816	23		232	125.732	30	23.4061	44	21.0132
233	22.135	83.191	46.1984	26.4314	23.2131		233	149.815	30	23.1182	44.5463	20.506
234	22	84.7917	46.198	25.9572	23.5611		234	170	30	22.9152	44	21.1694
235	22	85.3436	45.5321	25.8328	22.9214		235	175.815	30.3333	22	43.3902	22.2495
236	21.886	85.5641	45.7002	25.7851	20.8969		236	184.094	30.0224	22	43.4033	23
237	20.924	86.2844	45.2005	25.6472	20.4353		237	189.352	30	22	43.6667	23
238	20.467	86.5574	45.4544	25.84	23.0561		238	206.574	31.0395	22.2788	43.6667	22.3399
239	21.006	87.0228	45.9075	26.0118	30.1268		239	204.982	31.6667	22.2758	43.6667	21.7335
240	23.4	89.1874	45.8266	26.8235	39.8206		240	206.299	31.6667	22	43.6667	21.0208
241	21.708	91.1009	45.3534	26.4	43.3409		241	211.525	31.6667	21	43.6667	21.7345
242	18.179	91.6536	44.7044	25.5912	42.5806		242	204.597	31.6667	21.8	44	22
243	17	90.2596	44.8356	24.819	40.7428		243	199.544	31	21.7909	44	22
244	16.54	88.6497	45.0469	24.0161	42.225		244	195.989	31	21.5636	44	21.9622
245	16.556	87.4808	45.0311	23.2526	43.6059		245	187.968	31	22.5455	43.7398	21.2437
246	16.12	86.7447	45	23.145	45.1116		246	177.516	30.3518	23.6848	43.7333	20.4537
247	14.848	86.3594	45	22.713	45.0962		247	140.55	30.3333	22.7545	44	20.3006
248	14.532	86.0256	44.7672	22.2153	46.9473		248	135.833	31	21.2485	44	20.9452
249	13.576	85.1493	44.3225	21.5447	48.9162		249	135.963	30.6719	20.7364	44	20.1909
250	13	84.0171	43.6818	21.2699	48.8241		250	146.552	30	20.4545	44	20.4613
251	12.734	83.3889	44.2657	20.7765	48.9094		251	139.266	31.0026	19.8121	44	20.695
252	11.872	82.7308	44.177	20.0824	50.8546		252	130.462	31.3373	20	43.6943	20.2404
253	9.722	82.3706	44	19.4471	51.7122		253	113.448	32	20.3	43.6667	20.1777
254	8.547	85.2766	43.9627	19.0589	52.5759		254	100.622	31	21.3091	44.6228	20.2016
255	6.7	86.7619	44.0648	18.3333	52.1377		255	84.544	30.0053	22	44.6585	20.5003
256	5.047	86.5569	44.2574	18.1912	52.3298		256	70.128	31.0079	21.6727	44.665	20.8445
257	3.853	87.9175	44.1387	17.7685	54.0114		257	59.904	31.6667	20.6636	44.6667	21.5724
258	3.096	85.5158	43.6227	17.7355	52.023		258	50.198	31	20.6545	44.3447	21.8658
259	3.514	83.998	43.1702	17.3219	47.7022		259	57.231	31	20	43.6667	22.3516
260	3.067	82.6389	43.4629	16.8131	46.3021		260	66	31	20	43.6667	22.8941
261	4.112	79.9932	43.2588	16.36	44.9457		261	70.864	31.9684	19	44.6667	22.1399
262	6.697	78.8148	43.1571	16.1011	45.2577		262	77.608	32	19	45	21.4127
263	4.03	78.0455	43.203	16.3098	42.5315		263	79.604	31.3333	19.6091	45	21.9533
264	2.656	76.4201	43.3304	16.3216	40.0567		264	73.564	31.6667	19.2	44.6667	22.8771
265	2.833	74.8845	43.4558	16.3725	38.0498		265	66	31.6667	19.1364	44.6667	22.1229
266	3.852	74.1942	43.1117	16.8004	38.0868		266	59.385	31.6667	18.8061	45	22.0028
267	3.964	71.1488	42.989	17.2627	34.6384		267	49	31.6667	19	45	21.5211
268	4.91	65.5385	43	17.1814	32.2232		268	49	31.6667	19	45.1528	21.6667
269	6.746	58.3205	42.9208	17.4045	33.0941		269	43.425	32.6667	19	45.6667	21.6667
270	8.6	51.7165	42.9337	17.6344	32.1708		270	34.285	33.6219	18.4545	45.6667	23.1594
271	11.553	47.9054	42.744	17.8068	30.8925		271	38.606	32	18	45.6667	24.4026
272	13.562	42.9921	42.6432	17.76	32.7787		272	43.604	32	18	45.6667	24.8431
273	15.12	36.849	42.705	17.8471	32.8134		273	35.657	32	18.8273	46	24.0713
274	16.606	32.1698	43.2417	17.8738	36.2582		274	34.767	32.9447	18.8303	46	23.5564
275	17	29.9006	43.0596	17.6909	40.3029		275	41.833	32.913	17.5	46	24.0328
276	17.256	29.0385	43.0046	17.5096	44.9117		276	41.486	32	16.8364	46	24.5148
277	17.858	28.1923	42.8344	17.8442	43.8576		277	33	32	16.8273	46.3967	23.8699
278	18	27.7583	42.5742	17.6145	48.7515		278	33	32.0659	16	47.1919	23.1311
279	17.34	27.4479	41.5016	17.7635	56.3929		279	33	33.5639	15.4636	47.6667	23.2353
280	16.133	27.1815	42.2929	17.88	53.7747		280	33	33.5599	15.5455	47.5122	24.1909
281	13.052	27.401	42.1049	17.5138	53.518		281	33	32.556	15	46.6667	24.9452
282	8.168	27.5255	42.0238	17	57.6739		282	33	31.5902	14.4364	46.6667	24.6589
283	6.453	26.2253	41.7916	17	56.1848		283	33	31	14.4273	47	24.0926
284	7.654	25.2441	41.4243	16.7002	56.6639		284	33	32	14.4182	47	23.1722
285	11.4	24.2788	41.5563	16.6574	59.1264		285	33	32	14.4091	46.813	23.9622
286	16.96	23.7083	41.7699	16.2101	61.2334		286	33	32.6667	14.4	46.6667	24
287	21.332	23.4176	41.5429	15.8471	54.7435		287	33	33.5771	14.3909	46.6667	23.9066
288	23.928	22.929	41.3384	15.7135	58.3162		288	33.885	33.8617	14.3818	46	24.356
289	24.727	22.5671	41.8617	15.2933	58.3149		289	44.361	33.2859	14	46	24.1356
290	25.133	21.4912	41.127	15.1753	55.7333		290	33	33.1871	13.3636	46.6667	23.4731
291	22.48	21.684	40.8532	14.4071	52.3565		291	33	32.8498	13.7849	46.6667	22.5123
292	20.217	21.7063	40.5161	14.4066	47.2798		292	33	32	14.3455	46.6667	22
293	23.188	21.4012	40.5842	14.4059	43.2146		293	33	32	14.7788	46	22
294	29.176	21.03	40.3164	13.7394	33.6412		294	33.064	33.8379	14	46	23.2716
295	33	21	40.0499	13.9792	31.9974		295	37.468	33.556	14	46	24.1682
296	34.66	21	39.965	13.7074	27.4917		296	46.826	32.8867	13.4606	46	24.247
297	32.46	20.6009	39.8198	13.0721	28.3152		297	48.982	33.8261	13	47	23.6102
298	29.364	20.0095	39.5833	13.0956	28.9768		298	39.854	34.274	12.903	47	22.7248
299	27.746	20.5729	39.2545	12.9976	27.1324		299	48.744	35	12.1879	47	21.7341
300	27	20.0399	38.4503	12.7047	31		300	57.063	35	12.1818	46.6667	21.184
							301	65.517	35	13	46.6667	21.6969
							302	66	35	13	46.6667	22.4512
							303	66	35	13.1636	46.6667	22.8463
							304	80.266	35	13.1576	46.6667	23
							305	82	35	13.2273	46.6667	23.0945
							306	88.639	34.9302	13	46.6472	24.6428
							307	97.918	34	13	45.6667	23.8885
							308	112.104	34	12.8	45.6667	24.2325
							309	115	34	13	45.6667	25.2098
							310	119.7	34.8498	13.2727	45.6667	25.1134
							311	156.676	35	13.8273	45.6667	25
							312	182.588	33.2332	13.8364	45.3333	25.081
							313	209.322	34	13.8455	45.3333	25.8861
							314	229.994	35.2411	13.8545	45.6244	25.4077
							315	238.469	35.3333	12.8636	45.9512	25.5898
							316	250.576	35.3333	13.8727	45.9447	26
							317	255	34.502	14.8818	45.6667	26.0983
							318	255	34.5046	14	45.6667	26.9632
							319	255	35	13.9	45.6667	27.628
							320	255	35.1765	13.9091	45.6667	27.4965
							321	255	35.1792	14.3061	45.6667	27.4806
							322	255	35	14.9273	45.6667	28.2533
							323	255	35	14.603	45.6667	29.0711
							324	255	35.0935	13.6303	45.6667	29.3245
							325	255	35	12.0152	45.6667	29.368
							326	255	35	12.0121	45.6667	30.1821
							327	253.091	36	13	45.6667	30.1197
							328	254.131	36	13.9879	45.6667	29.5153
							329	246.457	36	14.9909	45	29.0215
							330	239	36	14.6667	45	29.3604
							331	234.01	36	14.6667	45.5415	29.9978
							332	243.266	36.6667	14	46	30
							333	255	35.8946	15.0091	46	30.3223
							334	255	35.6798	17.0121	46	31.1782
							335	255	35.6759	17.3636	46	31.4197
							336	255	36	17.0545	46.6667	31.4291
							337	255	36.668	15	46.6667	32.2445
							338	255	37	14	45.9366	33.2502
							339	248.629	37	14	45.6667	33.3239
							340	225.302	36.6667	14	45.6667	33.4096
							341	193.633	36.7681	14	45.6667	33.3393
							342	156.565	36.9816	14	45.6667	32.0461
							343	130.122	36	14.8818	45.6667	32.7089
							344	115.639	36	14	45.6667	34.0866
							345	95.565	36	14	45.6667	35.0756
							346	79.561	36	14	45.6667	35.1249
							347	66	36	14	45.6667	33.8097
							348	59.915	37	14	45.7366	30.9761
							349	49	37	14.1152	45.7301	29.4501
							350	49	36.6667	14.7273	46	29.2599
							351	49	36.8709	15.7303	46	30.7181
							352	49	36.8696	16	46	32.2766
							353	49	37	16	46	33.0321
							354	52.966	37	16.9273	46	33.1285
							355	59.836	37	17.4394	46	33.225
							356	51.846	37	17.5091	46	32.293
							357	67.136	36.726	17	45.6781	31.3376
							358	73.138	35.3333	16	45.6667	32.0115
							359	86.304	35.1397	16	45.6667	32.7769
							360	98.795	35.4229	16	46	33.1771
							361	99	37	16	46	33.9042
							362	97.538	37	16.4727	46	35.3095
							363	81.408	36	16.6667	45.6943	35.1745
							364	74.744	36	16.6667	45.7008	33.2721
							365	49	37	17	45.7073	32.0699
							366	49	36.8511	17.3273	45.7138	32.987
							367	48.71	37	17.3364	45.6667	33
							368	33.072	37	17	45.5463	33
							369	48.855	37.361	17.6455	45.5333	33.3195
							370	33.362	37.6667	18.2121	45.5203	33.5974
							371	36.768	38.6667	17.8758	45.5073	32.9395
							372	34.376	38.3531	17.6182	45.6667	32.1177
							373	34.085	38	17.6091	45.6667	32.5355
							374	33.284	37.8406	17.6	45.6667	34.3326
							375	41.889	38	19	45.122	34.5078
							376	33.753	39	19	44.8878	34.127
							377	33	38.5099	18.6667	44.8813	33.9967
							378	33	38	18.3758	44.8748	33.8923
							379	46.374	38	18.1849	45.6667	33.138
							380	37.513	38	17.5455	45.6667	31.1512
							381	42.686	38	17	45.6667	30.3705
							382	47.523	38	16	44.8488	30.9877
							383	49	38	18	44.8423	30.7203
							384	49	37	21	44.3333	31.1571
							385	49.357	37	21.8333	44.3333	31.4865
							386	61.923	37.6667	21.8424	44.3333	31.0411
							387	69.459	39	20.5182	44.8163	31
							388	86.521	40	20.6849	44.8098	31.1599
							389	96.108	40.7958	21.3333	44.6667	31.8992
							390	99	40.1528	21.1515	44.6667	32.6307
							391	99	39	21	44.6667	31.8406
							392	109.86	38	21.3333	44.6667	31.7088
							393	117.712	38	21.3333	44.6667	31.5785
							394	121.769	38	20.4182	44	31
							395	137.793	38	20	44	31
							396	153.431	38.5652	20.4	44	32.0219
							397	176.158	39.1897	21.5939	44	31.3797
							398	208.71	39.7154	22.3333	44	29.4024
							399	231.923	40	21.3333	44.3333	28.3609
							400	248.122	39.2793	21	44.3333	28.0996
