# Supplementary material for: Whole-body cellular mapping in mouse using standard IgG antibodies
Source: Nat Biotechnol. 2023 Jul 10;42(4):617–27. doi: 10.1038/s41587-023-01846-0 (PMC11021200; doi:10.1038/s41587-023-01846-0)
Supplement: Supplementary file 41 — Statistical source data. [file 41587_2023_1846_MOESM41_ESM.xlsx]

## Sheet: Fig. 3m
Fig. 3m
Groups	Control 4 weeks					Germ-free 4 weeks					Control 3 months					Germ-free 3 months
Density of myenteric plexus	1.85826	1.62697	1.72675	1.71473	1.65846	0.81447	1.11132	0.734159	0.762264	0.674245	1.64957	1.35899	1.58222	1.60786	1.82205	0.465895	0.396853	0.705625	0.432553	0.425655
