# Supplementary material for: Whole-body cellular mapping in mouse using standard IgG antibodies
Source: Nat Biotechnol. 2023 Jul 10;42(4):617–27. doi: 10.1038/s41587-023-01846-0 (PMC11021200; doi:10.1038/s41587-023-01846-0)
Supplement: Supplementary file 42 — Statistical source data. [file 41587_2023_1846_MOESM42_ESM.xlsx]

## Sheet: Fig. 4
Fig. 4q		Fig. 4r		Fig. 4p		Fig. 4m		Fig. 4s		Fig. 4o
Distance from TLS to nearest neighboring TLS		Distance from metastasis to nearest neighboring TLS		TLS volume		Metastasis volume		Volume of metastasis nearest to TLS		TLS distribution
291.272		2572.6		2771960		99593918		2.39037e+07		Lung Metastasis	Gut Metastasis	Primary Tumor	Rest of the Body
377.291		2764.98		2767321		138078932		2.39037e+07		22	12	18	8
255.059		466.069		3015939		939100577		2.39037e+07		23	10	15	7
355.653		545.849		3543147		77346090		2.39037e+07		21	12	18	7
291.272		2092.49		4657284		35539377		2.39037e+07		20	12	18	8
514.797		2113.4		487927		61076685		2.39037e+07
196.861		2175.68		4367872		204387558		2.39037e+07
458.784		2173.36		4327016		102879941		2.39037e+07
468.204		2186.65		3919952		224879941		2.39037e+07		Fig. 4n
428.003		2173.3		4514804		251486287		2.39037e+07		Metastasis density
382.731		1674.67		579238		185792765		2.39037e+07		Lung Metastasis	Gut Metastasis
358.92		1234.56		3549398		23903660		2.39037e+07		0.62	0.19
255.059		192.433		4842623		627473		2.39037e+07		0.58	0.2
196.861		1227.88		4224866		732052		2.39037e+07		0.66	0.18
318.545		246.956		59247		1359525		2.39037e+07		0.59	0.17
458.784		1301.98		9052736		854061		2.39037e+07
318.545		1196.67		56204		1627473		2.39037e+07
597.866		2890.6		36095		100038513		3.55394e+07
589.113		2477.89		7091862		901632193		2.39037e+07
242.72		425.815		3904674		276611039		2.39037e+07
589.113		2083.23		1872092		109273669		3.55394e+07
781.626		2092.01		2673649		109332297		2.39037e+07
614.939		1154.12		1949929		1754235		2.39037e+07
242.72		1824.7		1791120		106508270		2.39037e+07
467.591		1391.97		8074963		108250722		2.39037e+07
266.014		1220.97		1353784		106525570		2.39037e+07
266.014		3730.95		1357460		601553628		2.39037e+07
373.894		863.109		8018724		90304359		2.39037e+07
661.622		541.199		2826945		321235042		2.39037e+07
1592.97		355.388		1.09201e+06		129930765		1.93323e+07
378.026		367.86		3.58178e+06		105836345		9.39101e+07
2283.49		542.346		7.28323e+06		103034899		1.92737e+07
378.026		1211.5		2.46607e+06		14974361		9.39101e+07
91.5653		1446.98		2619134		111879941		3.21235e+07
91.5653		1414.37		2.5412e+06		111400723		3.21235e+07
338.667		1415.14		1.65478e+06		111879941		9.39101e+07
560.923		4192.33		1.56122e+06		128917192		3.21235e+07
826.645		3771.43		2.16525e+06		67518319		9.39101e+07
338.667		1661.41		1.73262e+06		40333102		9.39101e+07
1090.82		5361.62		1.59876e+06		115813674		3.21235e+07
230.591		2115.05		1.26542e+06		16590580		61076685
237.206		1728.89		2.24702e+06		174304409		61076685
2806.98		3363.73		2.29249e+06		192918302		3.55394e+07
230.591		3219.4		1.1134e+06		17477387		61076685
319.473		2114.35		2.29104e+06		311194417		61076685
2806.98		5249.34		2173297		12139597		1.48629e+06
6937.45		2675.78		1.22582e+06		35115251		2.76611e+07
1786.47		2442.67		2.1125e+06		46008353		4.97436e+06
1871.84		1245.91		6610042		63318792		754235
1641.14		2787.13		1498974		30643714		879941
459.54		6109.73		1.54312e+06		19253643		754235
664.197		4609.74		1.80186e+06				754235
459.54		1509.73		537804				754235
1871.84		1609.74		2161593				854061
704.409		1504.76		1124557				754235
1641.14		4509.16		6243396				879941
